# Supplementary material for: PROTEOFORMER: deep proteome coverage through ribosome profiling and MS integration
Source: Nucleic Acids Res. 2014 Dec 15;43(5):e29. doi: 10.1093/nar/gku1283 (PMC4357689; doi:10.1093/nar/gku1283)
Supplement: SUPPLEMENTARY DATA [file supp_gku1283_nar-03263-met-g-2014-File009.xlsx]

## Sheet: Suppl_Table_1A
	Supplementary Table 1| General overview of peptide and protein identifications.
	Supplementary Table 1A| List of all 3,772 mouse protein products identified in mESC cell lysates. Next to all fields exported from Peptide-Shaker protein export (in blue: Accession, Other Protein(s) (alphabetical order),Complete Protein Group (alphabetical order),Protein Inference Class,Description,Gene Name,Chromosome, Sequence Coverage (%),Observable Coverage (%),Non Enzymatic Peptides, Confide…
	Accession	Other Protein(s) (alphabetical order)	Complete Protein Group (alphabetical order)	Protein Inference Class	Description	Gene Name	Chromosome	Sequence Coverage (%)	Observable Coverage (%)	Non Enzymatic Peptides	Confident PTM Sites	# Confident	Other PTM Sites	# Other	#Validated Peptides	#Validated Spectra	emPAI	NSAF	MW (kDa)	Score	Confidence	Validated	riboSEQ	swissProt	ENS_prot_class	ENS_prot_class_comment	swiss_comparison	swiss_diff
	ENSMUST00000034441_8_111056371_3UTR		ENSMUST00000034441_8_111056371_3UTR	Single Protein	Q8BTW3 EXOS6_MOUSE ATG 4073 protein_coding Yes 100.00%			8.79121	63.0037	FALSE					2	2	0.172102	0.00775194	28.3526	100	100	Validated	Y	Y	3UTR		equal
	ENSMUST00000170496_5_8423001_5UTR	ENSMUST00000066921_5_8422947_5UTR	ENSMUST00000066921_5_8422947_5UTR, ENSMUST00000170496_5_8423001_5UTR	Related Proteins	Q8BGP6 S2540_MOUSE CTG -48 protein_coding Yes 100.00%			0	69.6884	FALSE					0	0	0	0	39.7725	21.4613	99.1304	Doubtful (<2 confident peptides, <2 confident spectra)	Y	Y	aTIS	no Valid Peptide	equal
	ENSMUST00000026927_2_5854817_5UTR		ENSMUST00000026927_2_5854817_5UTR	Single Protein	Q9JKX6 NUDT5_MOUSE TTG -42 protein_coding Yes 100.00%			0	76.2931	FALSE					0	0	0	0	25.5287	21.3033	95.8333	Doubtful (<2 confident peptides, <2 confident spectra, Low confidence)	Y	Y	aTIS	no Valid Peptide	equal
	ENSMUST00000117467_1_161130450_5UTR		ENSMUST00000117467_1_161130450_5UTR	Single Protein	Q8VCK5 KLH20_MOUSE ACG -54 nonsense_mediated_decay Yes 100.00%			0	87.1383	FALSE					0	0	0	0	69.4467	21.3033	95.8333	Doubtful (<2 confident peptides, <2 confident spectra, Low confidence)	Y	Y	aTIS	no Valid Peptide	equal
	ENSMUST00000035164_9_103305220_5UTR		ENSMUST00000035164_9_103305220_5UTR	Single Protein	Q6ZQF0 TOPB1_MOUSE TTG -159 protein_coding Yes 4417_T_C_1:4438_C_T_1 99.87%			0	86.4796	FALSE					0	0	0	0	174.086	18.451	90.9091	Doubtful (<2 confident peptides, <2 confident spectra, Low confidence)	Y	Y	aTIS	no Valid Peptide	equal
	ENSMUST00000146623_9_114933831_5UTR		ENSMUST00000146623_9_114933831_5UTR	Single Protein	Q3ULJ0 GPD1L_MOUSE CTG -114 protein_coding Yes 106_G_T_1 100.00%			0	83.8046	FALSE					0	0	0	0	42.0871	18.451	90.9091	Doubtful (<2 confident peptides, <2 confident spectra, Low confidence)	Y	Y	aTIS	no Valid Peptide	equal
	ENSMUST00000005279_14_99298950_5UTR		ENSMUST00000005279_14_99298950_5UTR	Single Protein	Q9Z0Z7 KLF5_MOUSE ATC -45 protein_coding Yes 100.00%			0	59.8698	FALSE					0	0	0	0	51.2226	18.4198	90.7216	Doubtful (<2 confident peptides, <2 confident spectra, Low confidence)	Y	Y	aTIS	no Valid Peptide	equal
	ENSMUST00000062153_5_124531145_5UTR		ENSMUST00000062153_5_124531145_5UTR	Single Protein	Q9JJC6 RIPL1_MOUSE ATC -162 protein_coding Yes 100.00%			0	93.2609	FALSE					0	0	0	0	53.0923	18.3251	94.6809	Doubtful (<2 confident peptides, <2 confident spectra, Low confidence)	Y	Y	aTIS	no Valid Peptide	equal
	ENSMUST00000024739_17_45571911_aTIS		ENSMUST00000024739_17_45571911_aTIS	Single Protein	P11499 HS90B_MOUSE ATG 0 protein_coding Yes 100.00%			46.2707	86.0497	TRUE	oxidation of m(M93, M363, M466, M513)	oxidation of m(4)			132	1108	17.0777	0.0776063	83.2291	100	100	Validated	Y	Y	aTIS		equal
	ENSMUST00000094361_12_110695680_aTIS		ENSMUST00000094361_12_110695680_aTIS	Single Protein	P07901 HS90A_MOUSE ATG 0 protein_coding Yes 100.00%			44.0655	85.5389	TRUE	oxidation of m(M98, M372, M475, M522, M717)	oxidation of m(5)			116	957	10.8597	0.0450828	84.7348	100	100	Validated	Y	Y	aTIS		equal
	P63038	ENSMUST00000027123_1_55087842_5UTR	ENSMUST00000027123_1_55087842_5UTR, P63038	Unrelated Proteins	60 kDa heat shock protein, mitochondrial (CH60_MOUSE)	Hspd1		59.8604	100	TRUE	oxidation of m(M55, M190, M217, M316, M356, M506, M513, M558, M561, M564, M568, M572)	oxidation of m(12)			116	537	39.8424	0.0361667	60.9174	100	100	Validated	Y	Y	aTIS		equal
	ENSMUST00000015800_9_40801923_aTIS	ENSMUST00000117557_9_40801923_aTIS	ENSMUST00000015800_9_40801923_aTIS, ENSMUST00000117557_9_40801923_aTIS	Related Proteins	P63017 HSP7C_MOUSE ATG 0 protein_coding Yes 100.00%			49.8452	89.4737	TRUE	oxidation of m(M61, M122, M410, M549)	oxidation of m(4)			109	851	21.1656	0.154128	70.8272	100	100	Validated	Y	Y	aTIS		equal
	Q80X90	ENSMUST00000052678_14_7818152_aTIS	ENSMUST00000052678_14_7818152_aTIS, Q80X90	Unrelated Proteins	Filamin-B (FLNB_MOUSE)	Flnb		33.1284	84.0892	TRUE	oxidation of m(M202, M290, M549, M696, M1129, M1766, M1993, M2129, M2148, M2429, M2561)	oxidation of m(11)			99	148	1.62719	0.0021701	277.651	100	100	Validated	Y	Y	aTIS		equal
	Q9JKF1	ENSMUST00000167377_7_80803210_5UTR	ENSMUST00000167377_7_80803210_5UTR, Q9JKF1	Unrelated Proteins	Ras GTPase-activating-like protein IQGAP1 (IQGA1_MOUSE)	Iqgap1		34.9427	89.5594	TRUE	oxidation of m(M54, M185, M246, M472, M866, M890, M913, M1102, M1379, M1444)	oxidation of m(10)			89	151	1.69124	0.00773337	188.624	100	100	Validated	Y	Y	aTIS		equal
	ENSMUST00000045730_10_4266519_aTIS		ENSMUST00000045730_10_4266519_aTIS	Single Protein	Q9WTQ5 AKA12_MOUSE ATG 0 protein_coding Yes 100.00%			44.2993	71.3183	TRUE	oxidation of m(M106, M448, M486, M639, M898, M1298, M1340, M1397, M1664)	oxidation of m(9)			87	231	2.31862	0.0155791	180.586	100	100	Validated	Y	Y	aTIS		equal
	ENSMUST00000016771_15_77813212_aTIS		ENSMUST00000016771_15_77813212_aTIS	Single Protein	Q8VDD5 MYH9_MOUSE ATG 0 protein_coding Yes 100.00%			28.2143	96.1735	TRUE	oxidation of m(M86, M589, M871, M874, M879, M941, M983, M1009, M1373, M1506, M1510, M1537, M1594, M1678, M1682, M1910)	oxidation of m(16)			70	111	0.634612	0.00377322	226.232	100	100	Validated	Y	Y	aTIS		equal
	Q8BTM8	ENSMUST00000033699_X_74246436_aTIS, ENSMUST00000101454_X_74246436_aTIS, ENSMUST00000130007_X_74246355_CDS	ENSMUST00000033699_X_74246436_aTIS, ENSMUST00000101454_X_74246436_aTIS, ENSMUST00000130007_X_74246355_CDS, Q8BTM8	Related and Unrelated Proteins	Filamin-A (FLNA_MOUSE)	Flna		27.0873	80.6951	TRUE	oxidation of m(M229, M297, M413, M2474)	oxidation of m(4)			78	116	1.12682	0.00179729	281.046	100	100	Validated	Y	Y	aTIS		equal
	ENSMUST00000030164_4_43000178_aTIS		ENSMUST00000030164_4_43000178_aTIS	Single Protein	Q01853 TERA_MOUSE ATG 0 protein_coding Yes 100.00%			43.9206	87.2208	TRUE	oxidation of m(M46, M427, M442, M449, M608, M611, M720)	oxidation of m(7)			78	233	5.25055	0.0195815	89.2657	100	100	Validated	Y	Y	aTIS		equal
	Q62318	ENSMUST00000005705_7_13024719_aTIS	ENSMUST00000005705_7_13024719_aTIS, Q62318	Unrelated Proteins	Transcription intermediary factor 1-beta (TIF1B_MOUSE)	Trim28		47.1223	54.6763	TRUE	oxidation of m(M115, M379, M390, M424, M444, M468, M639, M731)	oxidation of m(8)			80	176	9.60818	0.0139798	88.7905	100	100	Validated	Y	Y	aTIS		equal
	P17182	ENSMUST00000080926_4_150237293_5UTR	ENSMUST00000080926_4_150237293_5UTR, P17182	Unrelated Proteins	Alpha-enolase (ENOA_MOUSE)	Eno1		57.3733	100	TRUE	oxidation of m(M94, M97, M244)	oxidation of m(3)			72	379	24.8086	0.0600549	47.1112	100	100	Validated	Y	Y	aTIS		equal
	ENSMUST00000103186_11_86757289_aTIS	ENSMUST00000060766_11_86757289_aTIS	ENSMUST00000060766_11_86757289_aTIS, ENSMUST00000103186_11_86757289_aTIS	Related Proteins	Q68FD5 CLH1_MOUSE ATG 0 protein_coding Yes 100.00%			25.6119	93.9104	TRUE	oxidation of m(M55, M264, M996, M1138, M1640)	oxidation of m(5)			70	135	1.58086	0.0183608	191.435	100	100	Validated	Y	Y	aTIS		equal
	ENSMUST00000018851_12_110601605_aTIS		ENSMUST00000018851_12_110601605_aTIS	Single Protein	Q9JHU4 DYHC1_MOUSE ATG 0 protein_coding Yes 100.00%			14.1258	93.1094	TRUE	oxidation of m(M503, M548, M936, M1455, M1796, M1939, M2143, M2200, M2410, M2479, M2669, M3197, M4344, M4346)	oxidation of m(14)			59	84	0.270739	0.00180514	531.71	100	100	Validated	Y	Y	aTIS		equal
	P68373	ENSMUST00000058914_15_99030365_5UTR	ENSMUST00000058914_15_99030365_5UTR, P68373	Unrelated Proteins	Tubulin alpha-1C chain (TBA1C_MOUSE)	Tuba1c		53.6748	73.7194	TRUE	oxidation of m(M36, M203, M302, M413)	oxidation of m(4)			66	256	48.2388	0.0349547	49.8775	100	100	Validated	Y	Y	aTIS		equal
	P52480	ENSMUST00000034834_9_59656603_5UTR	ENSMUST00000034834_9_59656603_5UTR, P52480	Unrelated Proteins	Pyruvate kinase PKM (KPYM_MOUSE)	Pkm		40.8663	93.9736	TRUE	oxidation of m(M291, M360)	oxidation of m(2)			60	342	8.62956	0.0557648	57.808	100	100	Validated	Y	Y	aTIS		equal
	P38647	ENSMUST00000025217_18_34954316_5UTR	ENSMUST00000025217_18_34954316_5UTR, P38647	Unrelated Proteins	Stress-70 protein, mitochondrial (GRP75_MOUSE)	Hspa9		45.2135	93.0781	TRUE	oxidation of m(M70, M174, M334, M389, M561, M584, M596)	oxidation of m(7)			55	167	3.36049	0.0251846	73.4156	100	100	Validated	Y	Y	aTIS		equal
	Q61316	ENSMUST00000020630_11_53300262_5UTR	ENSMUST00000020630_11_53300262_5UTR, Q61316	Unrelated Proteins	Heat shock 70 kDa protein 4 (HSP74_MOUSE)	Hspa4		39.239	95.9572	TRUE	oxidation of m(M292, M301, M510, M522, M629, M743, M746)	oxidation of m(7)			57	169	2.49025	0.0170613	94.0733	100	100	Validated	Y	Y	aTIS		equal
	P40142	ENSMUST00000022529_14_30549226_5UTR	ENSMUST00000022529_14_30549226_5UTR, P40142	Unrelated Proteins	Transketolase (TKT_MOUSE)	Tkt		49.5987	83.6276	TRUE	oxidation of m(M135, M266, M442)	oxidation of m(3)			55	143	5.81292	0.0210224	67.5876	100	100	Validated	Y	Y	aTIS		equal
	ENSMUST00000102611_11_68699241_aTIS	ENSMUST00000018887_11_68699241_aTIS	ENSMUST00000018887_11_68699241_aTIS, ENSMUST00000102611_11_68699241_aTIS	Related Proteins	Q61879 MYH10_MOUSE ATG 0 protein_coding Yes 100.00%			24.4433	96.2045	TRUE	oxidation of m(M59, M90, M372, M878, M948, M983, M1752)	oxidation of m(7)			47	63	0.392294	0.00233492	228.855	100	100	Validated	Y	Y	aTIS		equal
	ENSMUST00000124973_1_150392944_aTIS		ENSMUST00000124973_1_150392944_aTIS	Single Protein	F6ZDS4 TPR_MOUSE ATG 0 protein_coding Yes 100.00%			21.7195	79.4735	TRUE	oxidation of m(M412, M452, M1103, M1530, M1550, M1799, M1910, M1923, M2090)	oxidation of m(9)			50	71	0.44122	0.00237263	273.824	100	100	Validated	Y	Y	aTIS		equal
	ENSMUST00000006629_11_30219726_aTIS		ENSMUST00000006629_11_30219726_aTIS	Single Protein	Q62261 SPTB2_MOUSE ATG 0 protein_coding Yes 100.00%			22.1752	98.5612	TRUE	oxidation of m(M704, M760, M898, M1090, M1197, M1215, M1218, M1338, M1608, M1615, M1616, M1735, M1761, M2294)	oxidation of m(14)			46	60	0.382524	0.00210595	274.052	100	100	Validated	Y	Y	aTIS		equal
	ENSMUST00000079464_1_75219195_aTIS		ENSMUST00000079464_1_75219195_aTIS	Single Protein	P68368 TBA4A_MOUSE ATG 0 protein_coding Yes 100.00%			43.5268	73.6607	TRUE	oxidation of m(M36, M203, M302, M413)	oxidation of m(4)			55	252	24.7191	0.0417049	49.8924	100	100	Validated	Y	Y	aTIS		equal
	ENSMUST00000030187_4_43556750_aTIS		ENSMUST00000030187_4_43556750_aTIS	Single Protein	P26039 TLN1_MOUSE ATG 0 protein_coding Yes 100.00%			24.4392	83.8253	TRUE	oxidation of m(M289, M419, M468, M480, M669, M816, M822, M1018, M1050, M1084, M1288, M1352, M1387, M1397, M1702, M2399)	oxidation of m(16)			53	82	0.593273	0.00302538	269.653	100	100	Validated	Y	Y	aTIS		equal
	ENSMUST00000112622_X_151835248_aTIS	ENSMUST00000026292_X_151835248_aTIS	ENSMUST00000026292_X_151835248_aTIS, ENSMUST00000112622_X_151835248_aTIS	Related Proteins	Q7TMY8 HUWE1_MOUSE ATG 0 protein_coding Yes 100.00%			12.2915	71.5559	TRUE	oxidation of m(M491, M495, M667, M1209, M1369, M1375, M1376, M1949, M2383, M3056)	oxidation of m(10)			45	67	0.287526	0.0016695	482.332	100	100	Validated	Y	Y	aTIS		equal
	ENSMUST00000053266_1_20820208_aTIS		ENSMUST00000053266_1_20820208_aTIS	Single Protein	P25206 MCM3_MOUSE ATG 0 protein_coding Yes 100.00%			37.6847	95.6897	TRUE	oxidation of m(M204, M485, M489, M714, M769)	oxidation of m(5)			55	131	2.23042	0.0328226	91.4892	100	100	Validated	Y	Y	aTIS		equal
	ENSMUST00000055655_11_120822843_aTIS		ENSMUST00000055655_11_120822843_aTIS	Single Protein	P19096 FAS_MOUSE ATG 0 protein_coding Yes 100.00%			18.3307	77.9553	TRUE	oxidation of m(M9, M32, M329, M1124, M2066, M2170, M2348)	oxidation of m(7)			49	73	0.690079	0.00316865	272.257	100	100	Validated	Y	Y	aTIS		equal
	Q91ZU6	ENSMUST00000183034_1_33908272_aTIS	ENSMUST00000183034_1_33908272_aTIS, Q91ZU6	Unrelated Proteins	Dystonin (DYST_MOUSE)	Dst		5.18338	91.0949	TRUE	oxidation of m(M605, M2293, M2784, M4413)	oxidation of m(4)			22	26	0.0596022	0.00010263	833.122	100	100	Validated	Y	Y	aTIS		equal
	ENSMUST00000047864_10_81176727_aTIS		ENSMUST00000047864_10_81176727_aTIS	Single Protein	P58252 EF2_MOUSE ATG 0 protein_coding Yes 100.00%			35.6643	90.2098	TRUE	oxidation of m(M383, M533, M697, M781)	oxidation of m(4)			53	140	2.23307	0.0297931	95.2529	100	100	Validated	Y	Y	aTIS		equal
	Q8CGC7	ENSMUST00000046514_1_185363198_aTIS	ENSMUST00000046514_1_185363198_aTIS, Q8CGC7	Unrelated Proteins	Bifunctional glutamate/proline--tRNA ligase (SYEP_MOUSE)	Eprs		20.0397	95.8333	TRUE	oxidation of m(M527, M655, M1126, M1251, M1474)	oxidation of m(5)			49	68	0.762914	0.00184778	169.972	100	100	Validated	Y	Y	aTIS		equal
	ENSMUST00000027438_1_86359223_aTIS		ENSMUST00000027438_1_86359223_aTIS	Single Protein	P09405 NUCL_MOUSE ATG 0 protein_coding Yes 100.00%			24.3281	83.8755	TRUE	oxidation of m(M33, M419, M627)	oxidation of m(3)			45	193	1.54335	0.0167142	76.6768	100	100	Validated	Y	Y	aTIS		equal
	Q3TXS7	ENSMUST00000027432_1_86064727_5UTR	ENSMUST00000027432_1_86064727_5UTR, Q3TXS7	Unrelated Proteins	26S proteasome non-ATPase regulatory subunit 1 (PSMD1_MOUSE)	Psmd1		32.8437	81.2172	TRUE	oxidation of m(M1, M520, M532, M560, M675, M725)	oxidation of m(6)			45	82	1.91016	0.00929295	105.663	100	100	Validated	Y	Y	aTIS		equal
	ENSMUST00000182660_1_162724815_aTIS	ENSMUST00000028016_1_162724815_aTIS, ENSMUST00000182593_1_162724815_aTIS	ENSMUST00000028016_1_162724815_aTIS, ENSMUST00000182593_1_162724815_aTIS, ENSMUST00000182660_1_162724815_aTIS	Related Proteins	Q3TLH4 PRC2C_MOUSE ATG 0 protein_coding Yes 100.00%			17.2874	67.2523	TRUE	oxidation of m(M752)	oxidation of m(1)			46	69	0.389495	0.00312638	310.703	100	100	Validated	Y	Y	aTIS		equal
	ENSMUST00000097822_4_139380687_aTIS	ENSMUST00000165860_4_139380687_aTIS	ENSMUST00000097822_4_139380687_aTIS, ENSMUST00000165860_4_139380687_aTIS	Related Proteins	A2AN08 UBR4_MOUSE ATG 0 protein_coding Yes 100.00%			10.4054	73.8803	TRUE	oxidation of m(M1396, M1410, M1411, M1520, M1852, M1857, M2597, M3940, M4287, M4291, M4295, M4403)	oxidation of m(12)			40	64	0.210563	0.00148312	571.927	100	100	Validated	Y	Y	aTIS		equal
	ENSMUST00000042235_9_78480654_aTIS		ENSMUST00000042235_9_78480654_aTIS	Single Protein	P10126 EF1A1_MOUSE ATG 0 protein_coding Yes 100.00%			41.5584	84.1991	TRUE	oxidation of m(M102, M155, M276, M294, M335, M404, M410)	oxidation of m(7)			52	192	6.6095	0.104399	50.0821	100	100	Validated	Y	Y	aTIS		equal
	ENSMUST00000003310_10_58446980_aTIS		ENSMUST00000003310_10_58446980_aTIS	Single Protein	Q9ERU9 RBP2_MOUSE ATG 0 protein_coding Yes 100.00%			17.9823	89.2237	TRUE	oxidation of m(M1856, M2516, M2647)	oxidation of m(3)			48	71	0.365247	0.00259317	340.907	100	100	Validated	Y	Y	aTIS		equal
	ENSMUST00000003912_8_84846798_aTIS		ENSMUST00000003912_8_84846798_aTIS	Single Protein	P14211 CALR_MOUSE ATG 0 protein_coding Yes 100.00%			48.3173	91.3462	TRUE	oxidation of m(M122, M131, M257)	oxidation of m(3)			49	209	10.6203	0.0501684	47.9649	100	100	Validated	Y	Y	aTIS		equal
	Q04447	ENSMUST00000001304_12_111672286_5UTR	ENSMUST00000001304_12_111672286_5UTR, Q04447	Unrelated Proteins	Creatine kinase B-type (KCRB_MOUSE)	Ckb		51.9685	80.8399	TRUE	oxidation of m(M30, M179, M207, M352, M377)	oxidation of m(5)			47	215	15.0372	0.186708	42.6863	100	100	Validated	Y	Y	aTIS		equal
	ENSMUST00000058011_6_88898650_aTIS		ENSMUST00000058011_6_88898650_aTIS	Single Protein	P97310 MCM2_MOUSE ATG 0 protein_coding Yes 100.00%			34.9558	78.4292	TRUE	oxidation of m(M167, M365, M604, M674, M706, M755, M787, M793, M866)	oxidation of m(9)			47	92	1.65108	0.0133902	102.013	100	100	Validated	Y	Y	aTIS		equal
	P27546	ENSMUST00000035055_9_109931906_5UTR, ENSMUST00000165876_9_109931906_5UTR	ENSMUST00000035055_9_109931906_5UTR, ENSMUST00000165876_9_109931906_5UTR, P27546	Related and Unrelated Proteins	Microtubule-associated protein 4 (MAP4_MOUSE)	Map4		39.6444	71.9111	TRUE	oxidation of m(M26, M91, M333, M357, M379, M446, M454, M470, M474, M516, M544, M608, M857)	oxidation of m(13)			47	83	2.20167	0.00481314	117.357	100	100	Validated	Y	Y	aTIS		equal
	P62259	ENSMUST00000067664_11_75732932_5UTR	ENSMUST00000067664_11_75732932_5UTR, P62259	Unrelated Proteins	14-3-3 protein epsilon (1433E_MOUSE)	Ywhae		52.549	100	TRUE	oxidation of m(M23, M27, M33, M160, M221, M235)	oxidation of m(6)			44	275	22.7137	0.202416	29.1554	100	100	Validated	Y	Y	aTIS		equal
	ENSMUST00000045866_10_62602214_aTIS		ENSMUST00000045866_10_62602214_aTIS	Single Protein	Q9JIK5 DDX21_MOUSE ATG 0 protein_coding Yes 100.00%			31.3749	100	TRUE	oxidation of m(M20, M47, M124)	oxidation of m(3)			43	79	1.02835	0.0110848	93.4932	100	100	Validated	Y	Y	aTIS		equal
	ENSMUST00000001566_17_35838053_aTIS		ENSMUST00000001566_17_35838053_aTIS	Single Protein	P99024 TBB5_MOUSE ATG 0 protein_coding Yes 100.00%			45.4955	72.2973	TRUE	oxidation of m(M73, M233, M330, M388)	oxidation of m(4)			47	165	19.2095	0.016752	49.639	100	100	Validated	Y	Y	aTIS		equal
	ENSMUST00000097014_15_98953453_aTIS	ENSMUST00000077577_15_98934335_aTIS, ENSMUST00000077991_9_91097148_ntr	ENSMUST00000077577_15_98934335_aTIS, ENSMUST00000077991_9_91097148_ntr, ENSMUST00000097014_15_98953453_aTIS	Related and Unrelated Proteins	P68369 TBA1A_MOUSE ATG 0 protein_coding Yes 100.00%			38.5809	73.8359	TRUE	oxidation of m(M203, M302, M413)	oxidation of m(3)			44	238	12.434	0.309494	50.1036	100	100	Validated	Y	Y	aTIS		equal
	P27546	ENSMUST00000035055_9_109931906_5UTR, ENSMUST00000072772_9_109931906_5UTR	ENSMUST00000035055_9_109931906_5UTR, ENSMUST00000072772_9_109931906_5UTR, P27546	Related and Unrelated Proteins	Microtubule-associated protein 4 (MAP4_MOUSE)	Map4		37.9556	71.9111	TRUE	oxidation of m(M26, M91, M333, M357, M379, M446, M454, M470, M474, M516, M544, M608, M857)	oxidation of m(13)			43	76	1.89978	0.00580781	117.357	100	100	Validated	Y	Y	aTIS		equal
	ENSMUST00000102746_7_34168510_aTIS		ENSMUST00000102746_7_34168510_aTIS	Single Protein	Q9Z1F9 SAE2_MOUSE ATG 0 protein_coding Yes 100.00%			38.4013	93.1034	TRUE	oxidation of m(M350, M473, M628)	oxidation of m(3)			41	94	2.64455	0.0351091	70.5247	100	100	Validated	Y	Y	aTIS		equal
	Q9CWJ9	ENSMUST00000027384_1_71557217_5UTR	ENSMUST00000027384_1_71557217_5UTR, Q9CWJ9	Unrelated Proteins	Bifunctional purine biosynthesis protein PURH (PUR9_MOUSE)	Atic		36.9932	100	TRUE	oxidation of m(M60, M158, M312, M367)	oxidation of m(4)			42	69	3.53158	0.0115039	64.1771	100	100	Validated	Y	Y	aTIS		equal
	ENSMUST00000021443_12_76255504_aTIS		ENSMUST00000021443_12_76255504_aTIS	Single Protein	Q922D8 C1TC_MOUSE ATG 0 protein_coding Yes 100.00%			24.385	82.7807	TRUE	oxidation of m(M221, M615, M677)	oxidation of m(3)			36	69	1.37137	0.00874018	101.136	100	100	Validated	Y	Y	aTIS		equal
	ENSMUST00000021554_12_80260091_aTIS		ENSMUST00000021554_12_80260091_aTIS	Single Protein	Q7TPR4 ACTN1_MOUSE ATG 0 protein_coding Yes 100.00%			28.5874	95.7399	TRUE	oxidation of m(M221, M276, M748, M830)	oxidation of m(4)			44	73	1.70005	0.00801478	103.004	100	100	Validated	Y	Y	aTIS		equal
	P97311	ENSMUST00000027601_1_128359643_5UTR	ENSMUST00000027601_1_128359643_5UTR, P97311	Unrelated Proteins	DNA replication licensing factor MCM6 (MCM6_MOUSE)	Mcm6		30.2071	95.4933	TRUE	oxidation of m(M450, M477, M734)	oxidation of m(3)			42	68	1.63027	0.00956014	92.809	100	100	Validated	Y	Y	aTIS		equal
	Q8BGQ7	ENSMUST00000034441_8_111034174_5UTR	ENSMUST00000034441_8_111034174_5UTR, Q8BGQ7	Unrelated Proteins	Alanine--tRNA ligase, cytoplasmic (SYAC_MOUSE)	Aars		31.6116	91.8388	TRUE	oxidation of m(M63, M178, M293, M438, M659, M862, M888)	oxidation of m(7)			36	62	1.1102	0.0105588	106.841	100	100	Validated	Y	Y	aTIS		equal
	Q6A4J8	ENSMUST00000160405_16_8757017_aTIS, ENSMUST00000161046_16_8738285_aTIS	ENSMUST00000160405_16_8757017_aTIS, ENSMUST00000161046_16_8738285_aTIS, Q6A4J8	Related and Unrelated Proteins	Ubiquitin carboxyl-terminal hydrolase 7 (UBP7_MOUSE)	Usp7		28.1052	94.2883	TRUE	oxidation of m(M60, M172, M584, M762, M1071)	oxidation of m(5)			41	67	1.0908	0.0028889	128.393	100	100	Validated	Y	Y	aTIS		equal
	ENSMUST00000045633_11_72441384_aTIS		ENSMUST00000045633_11_72441384_aTIS	Single Protein	Q7TPV4 MBB1A_MOUSE ATG 0 protein_coding Yes 100.00%			23.8839	95.0893	TRUE	oxidation of m(M190, M411, M785, M786, M1208)	oxidation of m(5)			38	90	0.630386	0.0134227	151.942	100	100	Validated	Y	Y	aTIS		equal
	ENSMUST00000080449_12_76404534_aTIS		ENSMUST00000080449_12_76404534_aTIS	Single Protein	P17156 HSP72_MOUSE ATG 0 protein_coding Yes 100.00%			23.3807	95.1027	TRUE	oxidation of m(M589)	oxidation of m(1)			39	367	1.95039	0.0200981	69.5987	100	100	Validated	Y	Y	aTIS		equal
	ENSMUST00000103220_2_127208494_aTIS		ENSMUST00000103220_2_127208494_aTIS	Single Protein	Q6P4T2 U520_MOUSE ATG 0 protein_coding Yes 100.00%			14.4195	90.0281	TRUE	oxidation of m(M387, M394, M900, M1902, M1986, M1988)	oxidation of m(6)			28	38	0.29689	0.00199786	244.392	100	100	Validated	Y	Y	aTIS		equal
	P62960	ENSMUST00000079644_4_119294375_5UTR	ENSMUST00000079644_4_119294375_5UTR, P62960	Unrelated Proteins	Nuclease-sensitive element-binding protein 1 (YBOX1_MOUSE)	Ybx1		55.5901	84.472	TRUE	oxidation of m(M216)	oxidation of m(1)			38	162	5.43444	0.119593	35.7086	100	100	Validated	Y	Y	aTIS		equal
	ENSMUST00000089217_X_20668449_aTIS		ENSMUST00000089217_X_20668449_aTIS	Single Protein	Q02053 UBA1_MOUSE ATG 0 protein_coding Yes 100.00%			28.828	86.4839	TRUE	oxidation of m(M206, M220, M223, M317, M489, M505, M859, M970)	oxidation of m(8)			38	54	1.51189	0.0116918	117.734	100	100	Validated	Y	Y	aTIS		equal
	ENSMUST00000056427_13_34077929_aTIS		ENSMUST00000056427_13_34077929_aTIS	Single Protein	Q7TMM9 TBB2A_MOUSE ATG 0 protein_coding Yes 100.00%			42.6966	72.1348	TRUE	oxidation of m(M73, M233, M293, M330, M388)	oxidation of m(5)			37	115	9.6605	0.0166149	49.875	100	100	Validated	Y	Y	aTIS		equal
	ENSMUST00000100171_2_34772322_aTIS		ENSMUST00000100171_2_34772322_aTIS	Single Protein	P20029 GRP78_MOUSE ATG 0 protein_coding Yes 100.00%			30.3817	85.9542	TRUE					34	66	1.48513	0.020844	72.3775	100	100	Validated	Y	Y	aTIS		equal
	ENSMUST00000001479_11_97187585_aTIS		ENSMUST00000001479_11_97187585_aTIS	Single Protein	P70168 IMB1_MOUSE ATG 0 protein_coding Yes 100.00%			27.0548	68.2648	TRUE	oxidation of m(M146, M564, M693, M754, M788)	oxidation of m(5)			36	72	2.38386	0.0452989	97.122	100	100	Validated	Y	Y	aTIS		equal
	ENSMUST00000068045_7_28962183_aTIS		ENSMUST00000068045_7_28962183_aTIS	Single Protein	P57780 ACTN4_MOUSE ATG 0 protein_coding Yes 100.00%			28.8377	91.3377	TRUE	oxidation of m(M241, M296, M680)	oxidation of m(3)			34	68	1.13844	0.00781663	104.911	100	100	Validated	Y	Y	aTIS		equal
	ENSMUST00000032508_6_128438510_aTIS		ENSMUST00000032508_6_128438510_aTIS	Single Protein	P30416 FKBP4_MOUSE ATG 0 protein_coding Yes 100.00%			35.3712	100	TRUE	oxidation of m(M48, M169, M311, M440)	oxidation of m(4)			32	144	2.28193	0.0611923	51.5399	100	100	Validated	Y	Y	aTIS		equal
	ENSMUST00000173867_11_22990754_aTIS	ENSMUST00000020562_11_22990754_aTIS	ENSMUST00000020562_11_22990754_aTIS, ENSMUST00000173867_11_22990754_aTIS	Related Proteins	P80315 TCPD_MOUSE ATG 0 protein_coding Yes 100.00%			29.128	93.692	TRUE	oxidation of m(M260, M272, M355, M458, M507)	oxidation of m(5)			33	99	2.40611	0.0173069	58.0297	100	100	Validated	Y	Y	aTIS		equal
	Q9DBJ1	ENSMUST00000011896_19_41911919_5UTR	ENSMUST00000011896_19_41911919_5UTR, Q9DBJ1	Unrelated Proteins	Phosphoglycerate mutase 1 (PGAM1_MOUSE)	Pgam1		42.5197	100	TRUE	oxidation of m(M126, M206)	oxidation of m(2)			35	92	11.4094	0.0733816	28.8139	100	100	Validated	Y	Y	aTIS		equal
	ENSMUST00000020238_10_86705355_aTIS		ENSMUST00000020238_10_86705355_aTIS	Single Protein	P08113 ENPL_MOUSE ATG 0 protein_coding Yes 100.00%			27.5561	89.9002	TRUE	oxidation of m(M154, M370, M425, M426, M711)	oxidation of m(5)			34	83	1.01174	0.0170308	92.4183	100	100	Validated	Y	Y	aTIS		equal
	ENSMUST00000099858_10_45067331_aTIS		ENSMUST00000099858_10_45067331_aTIS	Single Protein	Q9QUR6 PPCE_MOUSE ATG 0 protein_coding Yes 100.00%			37.1831	94.6479	TRUE	oxidation of m(M420, M633)	oxidation of m(2)			32	75	1.90916	0.0131151	80.6999	100	100	Validated	Y	Y	aTIS		equal
	ENSMUST00000074846_5_149636076_aTIS	ENSMUST00000110498_5_149636076_aTIS	ENSMUST00000074846_5_149636076_aTIS, ENSMUST00000110498_5_149636076_aTIS	Related Proteins	Q61699 HS105_MOUSE ATG 0 protein_coding Yes 100.00%			27.2727	91.958	TRUE	oxidation of m(M277, M292, M515)	oxidation of m(3)			31	56	0.948586	0.00740265	96.3464	100	100	Validated	Y	Y	aTIS		equal
	ENSMUST00000044783_16_20673902_aTIS	ENSMUST00000073840_16_20673902_aTIS, ENSMUST00000115461_16_20673902_aTIS, ENSMUST00000115463_16_20673902_aTIS	ENSMUST00000044783_16_20673902_aTIS, ENSMUST00000073840_16_20673902_aTIS, ENSMUST00000115461_16_20673902_aTIS, ENSMUST00000115463_16_20673902_aTIS	Related Proteins	Q6NZJ6 IF4G1_MOUSE ATG 0 protein_coding Yes 100.00%			13.625	65.375	TRUE	oxidation of m(M204, M872, M1259, M1297)	oxidation of m(4)			28	49	0.433589	0.00167344	175.967	100	100	Validated	Y	Y	aTIS		equal
	P70398	ENSMUST00000089302_X_13094082_aTIS	ENSMUST00000089302_X_13094082_aTIS, P70398	Unrelated Proteins	Probable ubiquitin carboxyl-terminal hydrolase FAF-X (USP9X_MOUSE)	Usp9x		13.3646	75.8499	TRUE	oxidation of m(M503, M705, M737, M1213, M1599, M1910, M1916, M1926, M1933, M1934)	oxidation of m(10)			27	36	0.274878	0.00225651	290.526	100	100	Validated	Y	Y	aTIS		equal
	Q99NB9	ENSMUST00000027127_1_55027429_5UTR	ENSMUST00000027127_1_55027429_5UTR, Q99NB9	Unrelated Proteins	Splicing factor 3B subunit 1 (SF3B1_MOUSE)	Sf3b1		19.862	88.4202	TRUE	oxidation of m(M346, M407)	oxidation of m(2)			25	39	0.449741	0.00467727	145.724	100	100	Validated	Y	Y	aTIS		equal
	Q9CY58	ENSMUST00000042990_6_67267064_5UTR	ENSMUST00000042990_6_67267064_5UTR, Q9CY58	Unrelated Proteins	Plasminogen activator inhibitor 1 RNA-binding protein (PAIRB_MOUSE)	Serbp1		43.4889	92.1376	TRUE	oxidation of m(M339)	oxidation of m(1)			31	126	1.94915	0.0413534	44.6873	100	100	Validated	Y	Y	aTIS		equal
	Q01768	ENSMUST00000021217_11_93955893_5UTR, ENSMUST00000170303_11_93965933_aTIS	ENSMUST00000021217_11_93955893_5UTR, ENSMUST00000170303_11_93965933_aTIS, Q01768	Related and Unrelated Proteins	Nucleoside diphosphate kinase B (NDKB_MOUSE)	Nme2		68.4211	100	TRUE	oxidation of m(M68, M76, M90)	oxidation of m(3)			29	180	49.8022	0.0881854	17.3519	100	100	Validated	Y	Y	aTIS		equal
	ENSMUST00000102869_11_23261841_aTIS		ENSMUST00000102869_11_23261841_aTIS	Single Protein	Q6P5F9 XPO1_MOUSE ATG 0 protein_coding Yes 100.00%			22.3156	84.5938	TRUE	oxidation of m(M73, M424, M476, M508, M771, M804, M1054, M1069)	oxidation of m(8)			29	68	0.963041	0.00827279	123.013	100	100	Validated	Y	Y	aTIS		equal
	ENSMUST00000047510_6_124829395_aTIS	ENSMUST00000122110_6_124829395_aTIS	ENSMUST00000047510_6_124829395_aTIS, ENSMUST00000122110_6_124829395_aTIS	Related Proteins	P56399 UBP5_MOUSE ATG 0 protein_coding Yes 100.00%			32.634	82.8671	TRUE	oxidation of m(M300, M487, M493, M593, M772)	oxidation of m(5)			30	44	1.21222	0.00731026	95.7724	100	100	Validated	Y	Y	aTIS		equal
	ENSMUST00000003527_7_28338426_aTIS		ENSMUST00000003527_7_28338426_aTIS	Single Protein	O55201 SPT5H_MOUSE ATG 0 protein_coding Yes 100.00%			29.6673	82.7172	TRUE	oxidation of m(M140, M376, M458, M671, M1061)	oxidation of m(5)			25	34	0.664328	0.00367274	120.589	100	100	Validated	Y	Y	aTIS		equal
	ENSMUST00000033720_X_162760692_aTIS	ENSMUST00000112327_X_162760692_aTIS	ENSMUST00000033720_X_162760692_aTIS, ENSMUST00000112327_X_162760692_aTIS	Related Proteins	Q60973 RBBP7_MOUSE ATG 0 protein_coding Yes 100.00%			42.1176	56.2353	TRUE	oxidation of m(M6, M403)	oxidation of m(2)			30	86	8.28415	0.192563	47.7602	100	100	Validated	Y	Y	aTIS		equal
	ENSMUST00000102598_4_129335233_aTIS		ENSMUST00000102598_4_129335233_aTIS	Single Protein	Q60972 RBBP4_MOUSE ATG 0 protein_coding Yes 100.00%			46.3529	47.7647	TRUE	oxidation of m(M404)	oxidation of m(1)			30	82	8.28415	0.171952	47.6261	100	100	Validated	Y	Y	aTIS		equal
	O88685	ENSMUST00000067663_2_91054080_5UTR, ENSMUST00000111441_2_91054149_5UTR	ENSMUST00000067663_2_91054080_5UTR, ENSMUST00000111441_2_91054149_5UTR, O88685	Related and Unrelated Proteins	26S protease regulatory subunit 6A (PRS6A_MOUSE)	Psmc3		45.7014	92.5339	TRUE	oxidation of m(M20, M178, M209, M359, M376, M424)	oxidation of m(6)			29	57	2.2268	0.0203577	49.5176	100	100	Validated	Y	Y	aTIS		equal
	P06745	ENSMUST00000038027_7_34230243_5UTR	ENSMUST00000038027_7_34230243_5UTR, P06745	Unrelated Proteins	Glucose-6-phosphate isomerase (G6PI_MOUSE)	Gpi		35.4839	87.6344	TRUE	oxidation of m(M65, M67, M119, M357, M437)	oxidation of m(5)			28	45	1.98247	0.01193	62.7272	100	100	Validated	Y	Y	aTIS		equal
	P63101	ENSMUST00000022894_15_36793503_5UTR	ENSMUST00000022894_15_36793503_5UTR, P63101	Unrelated Proteins	14-3-3 protein zeta/delta (1433Z_MOUSE)	Ywhaz		55.102	100	TRUE	oxidation of m(M160, M218)	oxidation of m(2)			28	210	7.0025	0.120228	27.7537	100	100	Validated	Y	Y	aTIS		equal
	ENSMUST00000135884_11_93965933_aTIS		ENSMUST00000135884_11_93965933_aTIS	Single Protein	P15532 NDKA_MOUSE ATG 0 protein_coding Yes 100.00%			69.0789	100	TRUE	oxidation of m(M76, M90)	oxidation of m(2)			24	111	24.8086	0.0641971	17.1969	100	100	Validated	Y	Y	aTIS		equal
	ENSMUST00000035105_9_120128490_aTIS	ENSMUST00000057740_3_150073542_aTIS	ENSMUST00000035105_9_120128490_aTIS, ENSMUST00000057740_3_150073542_aTIS	Related Proteins	P14206 RSSA_MOUSE ATG 0 protein_coding Yes 100.00%			39.322	75.9322	TRUE	oxidation of m(M10, M198)	oxidation of m(2)			28	124	10.9378	0.0836549	32.8174	100	100	Validated	Y	Y	aTIS		equal
	ENSMUST00000032078_6_85452122_aTIS		ENSMUST00000032078_6_85452122_aTIS	Single Protein	P80313 TCPH_MOUSE ATG 0 protein_coding Yes 100.00%			31.4338	87.5	TRUE	oxidation of m(M184, M185, M382, M414)	oxidation of m(4)			28	91	1.65609	0.0259175	59.6141	100	100	Validated	Y	Y	aTIS		equal
	ENSMUST00000032898_14_120911254_aTIS		ENSMUST00000032898_14_120911254_aTIS	Single Protein	Q8BKC5 IPO5_MOUSE ATG 0 protein_coding Yes 100.00%			21.0574	79.9453	TRUE	oxidation of m(M594, M604, M780, M1047)	oxidation of m(4)			26	62	0.959453	0.00822456	123.511	100	100	Validated	Y	Y	aTIS		equal
	ENSMUST00000151287_17_12916566_aTIS		ENSMUST00000151287_17_12916566_aTIS	Single Protein	P11983 TCPA_MOUSE ATG 0 protein_coding Yes 100.00%			33.9928	93.8849	TRUE	oxidation of m(M44, M295, M344, M384, M388)	oxidation of m(5)			27	64	1.60246	0.014318	60.4107	100	100	Validated	Y	Y	aTIS		equal
	ENSMUST00000023684_16_91643101_aTIS		ENSMUST00000023684_16_91643101_aTIS	Single Protein	Q64737 PUR2_MOUSE ATG 0 protein_coding Yes 100.00%			25.6436	83.7624	TRUE	oxidation of m(M212, M313, M397, M727)	oxidation of m(4)			31	41	1.05651	0.00664283	107.436	100	100	Validated	Y	Y	aTIS		equal
	P37913	ENSMUST00000165964_7_13280157_aTIS	ENSMUST00000165964_7_13280157_aTIS, P37913	Unrelated Proteins	DNA ligase 1 (DNLI1_MOUSE)	Lig1		24.6725	91.8122	TRUE					26	39	0.602228	0.00912034	102.226	100	100	Validated	Y	Y	aTIS		equal
	ENSMUST00000131035_11_119393100_aTIS	ENSMUST00000093902_11_119393100_aTIS	ENSMUST00000093902_11_119393100_aTIS, ENSMUST00000131035_11_119393100_aTIS	Related Proteins	E9Q555 RN213_MOUSE ATG 0 protein_coding Yes 100.00%			4.07767	92.1748	TRUE	oxidation of m(M89, M3857)	oxidation of m(2)			14	15	0.0586075	0.000804078	584.127	100	100	Validated	Y	Y	aTIS		equal
	P70399	ENSMUST00000110647_2_121271278_aTIS, ENSMUST00000110648_2_121271278_aTIS	ENSMUST00000110647_2_121271278_aTIS, ENSMUST00000110648_2_121271278_aTIS, P70399	Related and Unrelated Proteins	Tumor suppressor p53-binding protein 1 (TP53B_MOUSE)	Tp53bp1		23.812	78.7941	TRUE	oxidation of m(M388, M390, M409, M572, M634, M702, M1080, M1109, M1414)	oxidation of m(9)			24	28	0.409511	0.00247753	211.209	100	100	Validated	Y	Y	aTIS		equal
	Q61937	ENSMUST00000075641_11_33163066_5UTR, ENSMUST00000093201_11_33163066_5UTR, ENSMUST00000101375_11_33163066_5UTR, ENSMUST00000109354_11_33163066_5UTR	ENSMUST00000075641_11_33163066_5UTR, ENSMUST00000093201_11_33163066_5UTR, ENSMUST00000101375_11_33163066_5UTR, ENSMUST00000109354_11_33163066_5UTR, Q61937	Related and Unrelated Proteins	Nucleophosmin (NPM_MOUSE)	Npm1		31.1644	78.7671	TRUE	oxidation of m(M5, M7, M9, M65)	oxidation of m(4)			26	183	3.64159	0.0591803	32.5398	100	100	Validated	Y	Y	aTIS		equal
	ENSMUST00000163666_11_69672301_aTIS		ENSMUST00000163666_11_69672301_aTIS	Single Protein	P60843 IF4A1_MOUSE ATG 0 protein_coding Yes 100.00%			42.8571	91.3793	TRUE	oxidation of m(M17, M37, M127, M187, M216, M302, M306, M398)	oxidation of m(8)			27	98	2.65174	0.0403466	46.1246	100	100	Validated	Y	Y	aTIS		equal
	P09103	ENSMUST00000026122_11_120572861_5UTR	ENSMUST00000026122_11_120572861_5UTR, P09103	Unrelated Proteins	Protein disulfide-isomerase (PDIA1_MOUSE)	P4hb		29.2731	93.5167	TRUE	oxidation of m(M326, M427)	oxidation of m(2)			27	77	1.77091	0.0157754	57.0228	100	100	Validated	Y	Y	aTIS		equal
	ENSMUST00000021595_12_100110209_aTIS		ENSMUST00000021595_12_100110209_aTIS	Single Protein	P62192 PRS4_MOUSE ATG 0 protein_coding Yes 100.00%			35.9091	91.3636	TRUE	oxidation of m(M74, M85, M164, M174, M214, M372, M385)	oxidation of m(7)			26	47	1.5483	0.0128187	49.1537	100	100	Validated	Y	Y	aTIS		equal
	Q6NS46	ENSMUST00000072141_19_47092799_aTIS	ENSMUST00000072141_19_47092799_aTIS, Q6NS46	Unrelated Proteins	Protein RRP5 homolog (RRP5_MOUSE)	Pdcd11		10.3115	87.218	TRUE	oxidation of m(M1587)	oxidation of m(1)			23	27	0.226883	0.00242833	207.649	100	100	Validated	Y	Y	aTIS		equal
	ENSMUST00000043269_13_58400390_aTIS	ENSMUST00000116403_13_58400390_aTIS, ENSMUST00000176207_13_58400390_aTIS, ENSMUST00000177019_13_58400390_aTIS	ENSMUST00000043269_13_58400390_aTIS, ENSMUST00000116403_13_58400390_aTIS, ENSMUST00000176207_13_58400390_aTIS, ENSMUST00000177019_13_58400390_aTIS	Related Proteins	P61979 HNRPK_MOUSE ATG 0 protein_coding Yes 100.00%			31.3175	82.5054	TRUE	oxidation of m(M27, M42)	oxidation of m(2)			27	72	2.23172	0.0308261	50.9444	100	100	Validated	Y	Y	aTIS		equal
	ENSMUST00000047672_10_117063708_aTIS		ENSMUST00000047672_10_117063708_aTIS	Single Protein	P80314 TCPB_MOUSE ATG 0 protein_coding Yes 100.00%			28.972	100	TRUE	oxidation of m(M62, M353, M488)	oxidation of m(3)			24	66	1.43835	0.0275696	57.4411	100	100	Validated	Y	Y	aTIS		equal
	P68510	ENSMUST00000019109_5_33018885_5UTR	ENSMUST00000019109_5_33018885_5UTR, P68510	Unrelated Proteins	14-3-3 protein eta (1433F_MOUSE)	Ywhah		53.252	100	TRUE	oxidation of m(M165, M223)	oxidation of m(2)			25	56	5.04296	0.0552472	28.194	100	100	Validated	Y	Y	aTIS		equal
	P05064	ENSMUST00000032934_7_126799167_5UTR, ENSMUST00000087566_7_126798114_aTIS	ENSMUST00000032934_7_126799167_5UTR, ENSMUST00000087566_7_126798114_aTIS, P05064	Related and Unrelated Proteins	Fructose-bisphosphate aldolase A (ALDOA_MOUSE)	Aldoa		35.1648	100	TRUE					28	133	4.45559	0.189919	39.3313	100	100	Validated	Y	Y	aTIS		equal
	ENSMUST00000085735_12_10900241_aTIS		ENSMUST00000085735_12_10900241_aTIS	Single Protein	P09411 PGK1_MOUSE ATG 0 protein_coding Yes 100.00%			42.9257	100	TRUE	oxidation of m(M29, M72, M251, M312)	oxidation of m(4)			26	58	2.31131	0.0222441	44.522	100	100	Validated	Y	Y	aTIS		equal
	P42932	ENSMUST00000026704_16_87495806_5UTR, ENSMUST00000175977_16_87495788_aTIS	ENSMUST00000026704_16_87495806_5UTR, ENSMUST00000175977_16_87495788_aTIS, P42932	Related and Unrelated Proteins	T-complex protein 1 subunit theta (TCPQ_MOUSE)	Cct8		30.6569	93.4307	TRUE	oxidation of m(M276, M344, M385, M492)	oxidation of m(4)			27	46	1.9209	0.00558934	59.5175	100	100	Validated	Y	Y	aTIS		equal
	ENSMUST00000176630_18_60848858_aTIS	ENSMUST00000175934_18_60848858_aTIS	ENSMUST00000175934_18_60848858_aTIS, ENSMUST00000176630_18_60848858_aTIS	Related Proteins	O08784 TCOF_MOUSE ATG 0 protein_coding Yes 100.00%			16.5909	86.5152	TRUE	oxidation of m(M952, M953)	oxidation of m(2)			19	28	0.276866	0.00152736	134.921	100	100	Validated	Y	Y	aTIS		equal
	ENSMUST00000092645_10_25441587_aTIS		ENSMUST00000092645_10_25441587_aTIS	Single Protein	O70318 E41L2_MOUSE ATG 0 protein_coding Yes 100.00%			14.4737	87.8543	TRUE					15	28	0.299081	0.00491279	109.873	100	100	Validated	Y	Y	aTIS		equal
	ENSMUST00000002121_11_78233653_aTIS		ENSMUST00000002121_11_78233653_aTIS	Single Protein	Q62383 SPT6H_MOUSE ATG 0 protein_coding Yes 100.00%			17.0915	84.8204	TRUE	oxidation of m(M271, M771, M1069, M1316)	oxidation of m(4)			23	33	0.282275	0.00311131	198.962	100	100	Validated	Y	Y	aTIS		equal
	P14873	ENSMUST00000064762_13_99516487_aTIS	ENSMUST00000064762_13_99516487_aTIS, P14873	Unrelated Proteins	Microtubule-associated protein 1B (MAP1B_MOUSE)	Map1b		14.5698	76.3799	TRUE	oxidation of m(M1001, M1043, M1140, M1209, M1375, M1641, M1656)	oxidation of m(7)			19	23	0.16977	0.00187222	270.089	100	100	Validated	Y	Y	aTIS		equal
	Q9QXS1	ENSMUST00000071869_15_76209010_aTIS, ENSMUST00000074834_15_76229442_aTIS	ENSMUST00000071869_15_76209010_aTIS, ENSMUST00000074834_15_76229442_aTIS, Q9QXS1	Related and Unrelated Proteins	Plectin (PLEC_MOUSE)	Plec		3.36815	96.4826	FALSE	oxidation of m(M2621, M4047, M4220)	oxidation of m(3)			9	13	0.0303109	0.000170855	533.889	100	100	Validated	Y	Y	aTIS		equal
	P60710	ENSMUST00000100497_5_142906675_5UTR, ENSMUST00000106215_11_120348091_aTIS, ENSMUST00000119947_16_37883044_ntr, ENSMUST00000167721_5_142906675_5UTR	ENSMUST00000100497_5_142906675_5UTR, ENSMUST00000106215_11_120348091_aTIS, ENSMUST00000119947_16_37883044_ntr, ENSMUST00000167721_5_142906675_5UTR, P60710	Related and Unrelated Proteins	Actin, cytoplasmic 1 (ACTB_MOUSE)	Actb		12.5333	100	TRUE	oxidation of m(M190, M227)	oxidation of m(2)			27	398	4.62341	0.0958851	41.7097	100	100	Validated	Y	Y	aTIS		equal
	ENSMUST00000166171_2_154892704_aTIS		ENSMUST00000166171_2_154892704_aTIS	Single Protein	Q99L45 IF2B_MOUSE ATG 0 protein_coding Yes 100.00%			49.2447	100	TRUE	oxidation of m(M6, M12, M120, M192)	oxidation of m(4)			25	81	1.61016	0.0296606	38.0682	100	100	Validated	Y	Y	aTIS		equal
	Q8VEK3	ENSMUST00000037748_1_178337727_5UTR, ENSMUST00000161769_1_178337727_5UTR	ENSMUST00000037748_1_178337727_5UTR, ENSMUST00000161769_1_178337727_5UTR, Q8VEK3	Related and Unrelated Proteins	Heterogeneous nuclear ribonucleoprotein U (HNRPU_MOUSE)	Hnrnpu		22.125	83.125	TRUE	oxidation of m(M52)	oxidation of m(1)			23	74	0.648091	0.0483491	87.8627	100	100	Validated	Y	Y	aTIS		equal
	ENSMUST00000007212_16_20651717_aTIS		ENSMUST00000007212_16_20651717_aTIS	Single Protein	Q8VDM4 PSMD2_MOUSE ATG 0 protein_coding Yes 100.00%			21.9163	88.5463	TRUE	oxidation of m(M58, M89, M209, M216, M275, M477, M505, M524, M543)	oxidation of m(9)			24	70	0.887392	0.0108797	100.139	100	100	Validated	Y	Y	aTIS		equal
	ENSMUST00000025955_19_60790517_aTIS		ENSMUST00000025955_19_60790517_aTIS	Single Protein	P23116 EIF3A_MOUSE ATG 0 protein_coding Yes 100.00%			10.7887	97.3958	TRUE	oxidation of m(M228, M344, M514, M670, M722)	oxidation of m(5)			21	44	0.185615	0.00919957	161.838	100	100	Validated	Y	Y	aTIS		equal
	ENSMUST00000021282_11_69003837_aTIS		ENSMUST00000021282_11_69003837_aTIS	Single Protein	Q5SUR0 PUR4_MOUSE ATG 0 protein_coding Yes 100.00%			21.1668	76.739	TRUE	oxidation of m(M57, M137, M149, M921)	oxidation of m(4)			24	36	0.668101	0.00361476	144.538	100	100	Validated	Y	Y	aTIS		equal
	ENSMUST00000033720_X_162760692_aTIS	ENSMUST00000112326_X_162760692_aTIS	ENSMUST00000033720_X_162760692_aTIS, ENSMUST00000112326_X_162760692_aTIS	Related Proteins	Q60973 RBBP7_MOUSE ATG 0 protein_coding Yes 100.00%			32.9412	56.2353	TRUE	oxidation of m(M6)	oxidation of m(1)			25	38	5.404	0.0102455	47.7602	100	100	Validated	Y	Y	aTIS		equal
	Q01320	ENSMUST00000068031_11_99024108_5UTR	ENSMUST00000068031_11_99024108_5UTR, Q01320	Unrelated Proteins	DNA topoisomerase 2-alpha (TOP2A_MOUSE)	Top2a		13.9398	89.5942	TRUE	oxidation of m(M942, M1372)	oxidation of m(2)			17	26	0.184658	0.00376481	172.682	100	100	Validated	Y	Y	aTIS		equal
	P68254	ENSMUST00000074863_13_13232895_ntr, ENSMUST00000103002_12_21417130_5UTR	ENSMUST00000074863_13_13232895_ntr, ENSMUST00000103002_12_21417130_5UTR, P68254	Related and Unrelated Proteins	14-3-3 protein theta (1433T_MOUSE)	Ywhaq		48.1633	100	TRUE	oxidation of m(M160, M218)	oxidation of m(2)			25	130	5.81292	0.0778292	27.7608	100	100	Validated	Y	Y	aTIS		equal
	ENSMUST00000006137_16_4077780_aTIS		ENSMUST00000006137_16_4077780_aTIS	Single Protein	Q9CQN1 TRAP1_MOUSE ATG 0 protein_coding Yes 100.00%			18.8385	95.4674	TRUE	oxidation of m(M143)	oxidation of m(1)			22	127	0.790085	0.0106218	80.1585	100	100	Validated	Y	Y	aTIS		equal
	ENSMUST00000059524_16_46155012_aTIS		ENSMUST00000059524_16_46155012_aTIS	Single Protein	P50247 SAHH_MOUSE ATG 0 protein_coding Yes 100.00%			35.8796	91.8981	TRUE	oxidation of m(M29, M33, M127, M210, M254, M262, M290)	oxidation of m(7)			23	51	2.42676	0.022096	47.6573	100	100	Validated	Y	Y	aTIS		equal
	ENSMUST00000107060_11_102877714_aTIS	ENSMUST00000021306_11_102877714_aTIS	ENSMUST00000021306_11_102877714_aTIS, ENSMUST00000107060_11_102877714_aTIS	Related Proteins	O08810 U5S1_MOUSE ATG 0 protein_coding Yes 100.00%			19.6704	85.2729	TRUE	oxidation of m(M115, M122, M640)	oxidation of m(3)			20	40	0.623777	0.0106793	109.291	100	100	Validated	Y	Y	aTIS		equal
	Q8C1A5	ENSMUST00000005057_10_81070215_5UTR	ENSMUST00000005057_10_81070215_5UTR, Q8C1A5	Unrelated Proteins	Thimet oligopeptidase (THOP1_MOUSE)	Thop1		32.46	84.7162	TRUE	oxidation of m(M1, M112, M114, M362, M507, M657)	oxidation of m(6)			22	37	0.947483	0.00427091	77.9762	100	100	Validated	Y	Y	aTIS		equal
	ENSMUST00000019323_5_135778736_aTIS		ENSMUST00000019323_5_135778736_aTIS	Single Protein	P08249 MDHM_MOUSE ATG 0 protein_coding Yes 100.00%			42.6036	86.3905	TRUE					23	42	3.97702	0.0177798	35.5888	100	100	Validated	Y	Y	aTIS		equal
	ENSMUST00000027379_1_72307547_aTIS		ENSMUST00000027379_1_72307547_aTIS	Single Protein	P27641 XRCC5_MOUSE ATG 0 protein_coding Yes 100.00%			29.7814	100	TRUE	oxidation of m(M461, M731)	oxidation of m(2)			25	40	0.938011	0.00750927	83.004	100	100	Validated	Y	Y	aTIS		equal
	ENSMUST00000046122_5_45493460_aTIS		ENSMUST00000046122_5_45493460_aTIS	Single Protein	Q9CPY7 AMPL_MOUSE ATG 0 protein_coding Yes 100.00%			38.343	86.7052	TRUE	oxidation of m(M70, M245, M267, M306)	oxidation of m(4)			23	36	1.53226	0.0116031	56.1057	100	100	Validated	Y	Y	aTIS		equal
	ENSMUST00000164260_13_49687393_aTIS		ENSMUST00000164260_13_49687393_aTIS	Single Protein	Q8BU30 SYIC_MOUSE ATG 0 protein_coding Yes 100.00%			15.9271	82.4881	TRUE	oxidation of m(M981, M986, M1243)	oxidation of m(3)			25	38	0.47934	0.00483146	144.179	100	100	Validated	Y	Y	aTIS		equal
	ENSMUST00000001480_11_97280458_aTIS	ENSMUST00000172108_11_97280458_aTIS	ENSMUST00000001480_11_97280458_aTIS, ENSMUST00000172108_11_97280458_aTIS	Related Proteins	Q11011 PSA_MOUSE ATG 0 protein_coding Yes 100.00%			18.4783	77.0652	TRUE	oxidation of m(M502)	oxidation of m(1)			21	31	0.672647	0.00305139	103.26	100	100	Validated	Y	Y	aTIS		equal
	ENSMUST00000028683_2_121414039_aTIS		ENSMUST00000028683_2_121414039_aTIS	Single Protein	P27773 PDIA3_MOUSE ATG 0 protein_coding Yes 100.00%			31.8812	100	TRUE	oxidation of m(M434)	oxidation of m(1)			23	70	1.15443	0.0265464	56.6427	100	100	Validated	Y	Y	aTIS		equal
	ENSMUST00000088716_9_110132117_aTIS	ENSMUST00000035057_9_110132117_aTIS, ENSMUST00000111968_9_110132117_aTIS, ENSMUST00000111969_9_110132117_aTIS	ENSMUST00000035057_9_110132117_aTIS, ENSMUST00000088716_9_110132117_aTIS, ENSMUST00000111968_9_110132117_aTIS, ENSMUST00000111969_9_110132117_aTIS	Related Proteins	P97496 SMRC1_MOUSE ATG 0 protein_coding Yes 100.00%			21.1051	68.5688	TRUE	oxidation of m(M279, M370, M780)	oxidation of m(3)			21	42	0.472313	0.00871982	122.813	100	100	Validated	Y	Y	aTIS		equal
	Q6ZQ38	ENSMUST00000020315_10_119239849_5UTR	ENSMUST00000020315_10_119239849_5UTR, Q6ZQ38	Unrelated Proteins	Cullin-associated NEDD8-dissociated protein 1 (CAND1_MOUSE)	Cand1		15.4472	78.6992	TRUE	oxidation of m(M31, M95, M158, M161, M418, M427)	oxidation of m(6)			22	38	0.504594	0.00399801	136.245	100	100	Validated	Y	Y	aTIS		equal
	ENSMUST00000005503_17_87975149_aTIS		ENSMUST00000005503_17_87975149_aTIS	Single Protein	P54276 MSH6_MOUSE ATG 0 protein_coding Yes 100.00%			16.7158	88.3652	TRUE	oxidation of m(M490, M491, M796)	oxidation of m(3)			21	33	0.329014	0.00429303	150.989	100	100	Validated	Y	Y	aTIS		equal
	P26043	ENSMUST00000000590_9_52048364_5UTR	ENSMUST00000000590_9_52048364_5UTR, P26043	Unrelated Proteins	Radixin (RADI_MOUSE)	Rdx		20.4117	92.2813	TRUE	oxidation of m(M12, M305)	oxidation of m(2)			20	33	0.599859	0.0108863	68.5003	100	100	Validated	Y	Y	aTIS		equal
	Q8K4Z5	ENSMUST00000002198_11_4160464_5UTR	ENSMUST00000002198_11_4160464_5UTR, Q8K4Z5	Unrelated Proteins	Splicing factor 3A subunit 1 (SF3A1_MOUSE)	Sf3a1		20.6068	82.3009	TRUE	oxidation of m(M117, M690)	oxidation of m(2)			19	32	0.683412	0.00721844	88.4894	100	100	Validated	Y	Y	aTIS		equal
	ENSMUST00000056889_6_125097166_aTIS	ENSMUST00000112390_6_125097166_aTIS, ENSMUST00000112392_6_125097166_aTIS	ENSMUST00000056889_6_125097166_aTIS, ENSMUST00000112390_6_125097166_aTIS, ENSMUST00000112392_6_125097166_aTIS	Related Proteins	Q6PDQ2 CHD4_MOUSE ATG 0 protein_coding Yes 100.00%			11.3316	83.2376	TRUE	oxidation of m(M153, M573, M1266, M1511)	oxidation of m(4)			15	23	0.137549	0.00195781	217.614	100	100	Validated	Y	Y	aTIS		equal
	P62204	ENSMUST00000040440_17_87446834_5UTR	ENSMUST00000040440_17_87446834_5UTR, P62204	Unrelated Proteins	Calmodulin (CALM_MOUSE)	Calm1		63.0872	75.1678	TRUE	oxidation of m(M77, M125, M145, M146)	oxidation of m(4)			23	118	57.7802	0.194753	16.8268	100	100	Validated	Y	Y	aTIS		equal
	ENSMUST00000092620_10_29699290_aTIS	ENSMUST00000071515_X_105725436_ntr, ENSMUST00000119608_11_83027997_ntr	ENSMUST00000071515_X_105725436_ntr, ENSMUST00000092620_10_29699290_aTIS, ENSMUST00000119608_11_83027997_ntr	Related Proteins	P35979 RL12_MOUSE ATG 0 protein_coding Yes 100.00%			39.3939	100	TRUE					22	91	6.58578	0.126248	17.7935	100	100	Validated	Y	Y	aTIS		equal
	ENSMUST00000033008_7_114276003_aTIS		ENSMUST00000033008_7_114276003_aTIS	Single Protein	Q9R1P4 PSA1_MOUSE ATG 0 protein_coding Yes 100.00%			57.7947	87.8327	TRUE	oxidation of m(M26, M176, M180, M261)	oxidation of m(4)			21	67	4.62341	0.0938033	29.5278	100	100	Validated	Y	Y	aTIS		equal
	ENSMUST00000028062_2_13574432_aTIS		ENSMUST00000028062_2_13574432_aTIS	Single Protein	P20152 VIME_MOUSE ATG 0 protein_coding Yes 100.00%			30.2575	92.7039	TRUE	oxidation of m(M347, M372, M376)	oxidation of m(3)			19	44	1.02512	0.0504084	53.6551	100	100	Validated	Y	Y	aTIS		equal
	Q61881	ENSMUST00000000505_5_138171795_5UTR	ENSMUST00000000505_5_138171795_5UTR, Q61881	Unrelated Proteins	DNA replication licensing factor MCM7 (MCM7_MOUSE)	Mcm7		22.114	94.5758	TRUE	oxidation of m(M369, M462, M588)	oxidation of m(3)			22	49	0.802246	0.009118	81.1595	100	100	Validated	Y	Y	aTIS		equal
	ENSMUST00000007708_17_20945506_aTIS		ENSMUST00000007708_17_20945506_aTIS	Single Protein	Q76MZ3 2AAA_MOUSE ATG 0 protein_coding Yes 100.00%			26.6553	90.3226	TRUE	oxidation of m(M208, M245)	oxidation of m(2)			21	51	1.30181	0.0124672	65.2809	100	100	Validated	Y	Y	aTIS		equal
	P49717	ENSMUST00000023353_16_15637306_5UTR	ENSMUST00000023353_16_15637306_5UTR, P49717	Unrelated Proteins	DNA replication licensing factor MCM4 (MCM4_MOUSE)	Mcm4		18.9095	88.8631	TRUE	oxidation of m(M287, M683)	oxidation of m(2)			22	45	0.63528	0.00311571	96.6756	100	100	Validated	Y	Y	aTIS		equal
	Q1HFZ0	ENSMUST00000109699_13_69612093_aTIS, ENSMUST00000176485_13_69612093_aTIS	ENSMUST00000109699_13_69612093_aTIS, ENSMUST00000176485_13_69612093_aTIS, Q1HFZ0	Related and Unrelated Proteins	tRNA (cytosine(34)-C(5))-methyltransferase (NSUN2_MOUSE)	Nsun2		22.325	94.3197	TRUE	oxidation of m(M277, M316)	oxidation of m(2)			22	42	0.714125	0.00535514	85.3972	100	100	Validated	Y	Y	aTIS		equal
	ENSMUST00000025649_19_10605706_aTIS		ENSMUST00000025649_19_10605706_aTIS	Single Protein	Q3U1J4 DDB1_MOUSE ATG 0 protein_coding Yes 100.00%			18.8596	63.9474	TRUE	oxidation of m(M218, M291, M581, M835, M1105, M1120)	oxidation of m(6)			17	29	0.51653	0.00685305	126.772	100	100	Validated	Y	Y	aTIS		equal
	P18760	ENSMUST00000116560_19_5490600_aTIS	ENSMUST00000116560_19_5490600_aTIS, P18760	Unrelated Proteins	Cofilin-1 (COF1_MOUSE)	Cfl1		32.5301	100	TRUE					22	193	5.1054	0.254768	18.5477	100	100	Validated	Y	Y	aTIS		equal
	ENSMUST00000167182_6_117923757_aTIS	ENSMUST00000054664_1_97024681_aTIS	ENSMUST00000054664_1_97024681_aTIS, ENSMUST00000167182_6_117923757_aTIS	Related Proteins	Q9Z2X1 HNRPF_MOUSE ATG 0 protein_coding Yes 100.00%			29.6386	77.5904	TRUE	oxidation of m(M345)	oxidation of m(1)			22	92	2.79269	0.0424805	45.7009	100	100	Validated	Y	Y	aTIS		equal
	ENSMUST00000026425_10_128565827_aTIS		ENSMUST00000026425_10_128565827_aTIS	Single Protein	P50580 PA2G4_MOUSE ATG 0 protein_coding Yes 100.00%			33.2487	92.132	TRUE	oxidation of m(M55, M57, M347)	oxidation of m(3)			18	92	1.15443	0.0390695	43.6712	100	100	Validated	Y	Y	aTIS		equal
	Q60864	ENSMUST00000025918_19_7039939_5UTR	ENSMUST00000025918_19_7039939_5UTR, Q60864	Unrelated Proteins	Stress-induced-phosphoprotein 1 (STIP1_MOUSE)	Stip1		23.2044	94.1068	TRUE	oxidation of m(M214, M259)	oxidation of m(2)			19	48	0.663145	0.0287913	62.5424	100	100	Validated	Y	Y	aTIS		equal
	ENSMUST00000022842_15_31601705_aTIS		ENSMUST00000022842_15_31601705_aTIS	Single Protein	P80316 TCPE_MOUSE ATG 0 protein_coding Yes 100.00%			24.9538	100	TRUE	oxidation of m(M60, M61, M80, M81, M239, M269, M460, M468, M474, M501)	oxidation of m(10)			21	46	1.08057	0.0133273	59.5859	100	100	Validated	Y	Y	aTIS		equal
	ENSMUST00000018470_2_164011605_aTIS		ENSMUST00000018470_2_164011605_aTIS	Single Protein	Q9CQV8 1433B_MOUSE ATG 0 protein_coding Yes 100.00%			43.4959	100	TRUE	oxidation of m(M162, M220)	oxidation of m(2)			18	38	2.98107	0.0335468	28.0689	100	100	Validated	Y	Y	aTIS		equal
	ENSMUST00000022369_14_20929521_aTIS		ENSMUST00000022369_14_20929521_aTIS	Single Protein	Q64727 VINC_MOUSE ATG 0 protein_coding Yes 100.00%			19.7936	100	TRUE	oxidation of m(M26, M587, M591, M709, M1022, M1031)	oxidation of m(6)			19	32	0.373034	0.00398363	116.644	100	100	Validated	Y	Y	aTIS		equal
	Q569Z6	ENSMUST00000080919_4_126202600_5UTR	ENSMUST00000080919_4_126202600_5UTR, Q569Z6	Unrelated Proteins	Thyroid hormone receptor-associated protein 3 (TR150_MOUSE)	Thrap3		13.4595	94.7424	TRUE	oxidation of m(M485)	oxidation of m(1)			17	29	0.208163	0.00441189	108.114	100	100	Validated	Y	Y	aTIS		equal
	Q9JKR6	ENSMUST00000160902_9_44380520_aTIS	ENSMUST00000160902_9_44380520_aTIS, Q9JKR6	Unrelated Proteins	Hypoxia up-regulated protein 1 (HYOU1_MOUSE)	Hyou1		23.023	93.3934	TRUE	oxidation of m(M327, M334, M417, M845, M854)	oxidation of m(5)			20	33	0.463151	0.00863859	111.112	100	100	Validated	Y	Y	aTIS		equal
	ENSMUST00000001620_3_34020113_aTIS		ENSMUST00000001620_3_34020113_aTIS	Single Protein	Q61584 FXR1_MOUSE ATG 0 protein_coding Yes 100.00%			23.7814	95.2733	TRUE	oxidation of m(M230)	oxidation of m(1)			17	21	0.457007	0.00432871	76.1753	100	100	Validated	Y	Y	aTIS		equal
	ENSMUST00000058470_11_69758223_aTIS	ENSMUST00000071213_11_69758223_aTIS	ENSMUST00000058470_11_69758223_aTIS, ENSMUST00000071213_11_69758223_aTIS	Related Proteins	P08775 RPB1_MOUSE ATG 0 protein_coding Yes 100.00%			8.12183	74.4162	TRUE	oxidation of m(M1269, M1279, M1440, M1451)	oxidation of m(4)			12	15	0.154782	0.000797958	217.039	100	100	Validated	Y	Y	aTIS		equal
	ENSMUST00000170883_1_93440755_aTIS		ENSMUST00000170883_1_93440755_aTIS	Single Protein	Q8VDJ3 VIGLN_MOUSE ATG 0 protein_coding Yes 100.00%			16.4038	92.9022	TRUE	oxidation of m(M92, M249, M427, M805, M1127)	oxidation of m(5)			20	25	0.29155	0.00265189	141.655	100	100	Validated	Y	Y	aTIS		equal
	P63268	ENSMUST00000034453_8_123893697_aTIS, ENSMUST00000039631_19_34252553_aTIS, ENSMUST00000090269_2_114052031_aTIS	ENSMUST00000034453_8_123893697_aTIS, ENSMUST00000039631_19_34252553_aTIS, ENSMUST00000090269_2_114052031_aTIS, P63268	Related and Unrelated Proteins	Actin, gamma-enteric smooth muscle (ACTH_MOUSE)	Actg2		21.2766	90.4255	TRUE	oxidation of m(M83, M191, M228)	oxidation of m(3)			21	294	2.98107	0.0360486	41.8498	100	100	Validated	Y	Y	aTIS		equal
	ENSMUST00000025476_18_63692173_aTIS		ENSMUST00000025476_18_63692173_aTIS	Single Protein	Q8CDN6 TXNL1_MOUSE ATG 0 protein_coding Yes 100.00%			34.9481	88.5813	TRUE					20	66	4.17947	0.0676465	32.2167	100	100	Validated	Y	Y	aTIS		equal
	ENSMUST00000117399_X_96096232_aTIS		ENSMUST00000117399_X_96096232_aTIS	Single Protein	P26041 MOES_MOUSE ATG 0 protein_coding Yes 100.00%			23.5702	94.6274	TRUE	oxidation of m(M12, M305, M421)	oxidation of m(3)			20	45	0.570646	0.0272155	67.7249	100	100	Validated	Y	Y	aTIS		equal
	ENSMUST00000050328_X_94212633_aTIS		ENSMUST00000050328_X_94212633_aTIS	Single Protein	Q9Z0N1 IF2G_MOUSE ATG 0 protein_coding Yes 100.00%			34.322	88.7712	TRUE	oxidation of m(M405)	oxidation of m(1)			21	39	1.49016	0.0180547	51.0332	100	100	Validated	Y	Y	aTIS		equal
	Q8BHN3	ENSMUST00000096246_19_8898122_aTIS	ENSMUST00000096246_19_8898122_aTIS, Q8BHN3	Unrelated Proteins	Neutral alpha-glucosidase AB (GANAB_MOUSE)	Ganab		17.6907	75	TRUE					18	29	0.657724	0.00690712	106.844	100	100	Validated	Y	Y	aTIS		equal
	ENSMUST00000018449_11_75487092_aTIS		ENSMUST00000018449_11_75487092_aTIS	Single Protein	Q99PV0 PRP8_MOUSE ATG 0 protein_coding Yes 100.00%			11.0493	92.5482	TRUE	oxidation of m(M899, M1061, M1067, M1357, M2014, M2172)	oxidation of m(6)			17	25	0.143455	0.00263403	273.443	100	100	Validated	Y	Y	aTIS		equal
	P62196	ENSMUST00000021049_11_106256161_5UTR, ENSMUST00000133131_11_106256161_5UTR	ENSMUST00000021049_11_106256161_5UTR, ENSMUST00000133131_11_106256161_5UTR, P62196	Related and Unrelated Proteins	26S protease regulatory subunit 8 (PRS8_MOUSE)	Psmc5		33.2512	100	TRUE	oxidation of m(M9, M150, M248)	oxidation of m(3)			19	27	1.12611	0.00355364	45.5971	100	100	Validated	Y	Y	aTIS		equal
	ENSMUST00000036691_2_32182512_aTIS	ENSMUST00000069817_2_32182512_aTIS	ENSMUST00000036691_2_32182512_aTIS, ENSMUST00000069817_2_32182512_aTIS	Related Proteins	Q7TPM1 PRC2B_MOUSE ATG 0 protein_coding Yes 100.00%			13.5935	71.3997	TRUE					16	23	0.28265	0.00223071	160.814	100	100	Validated	Y	Y	aTIS		equal
	ENSMUST00000115118_X_38572464_aTIS		ENSMUST00000115118_X_38572464_aTIS	Single Protein	A2A432 CUL4B_MOUSE ATG 0 protein_coding Yes 100.00%			18.7629	95.8763	TRUE	oxidation of m(M188)	oxidation of m(1)			17	22	0.351354	0.00478813	110.63	100	100	Validated	Y	Y	aTIS		equal
	Q9R0L6	ENSMUST00000045218_8_41256015_aTIS	ENSMUST00000045218_8_41256015_aTIS, Q9R0L6	Unrelated Proteins	Pericentriolar material 1 protein (PCM1_MOUSE)	Pcm1		8.19753	72.9877	TRUE	oxidation of m(M12, M270)	oxidation of m(2)			12	15	0.128241	0.0018465	228.706	100	100	Validated	Y	Y	aTIS		equal
	ENSMUST00000065917_10_111481300_aTIS		ENSMUST00000065917_10_111481300_aTIS	Single Protein	P28656 NP1L1_MOUSE ATG 0 protein_coding Yes 100.00%			39.8977	78.5166	TRUE	oxidation of m(M184, M253)	oxidation of m(2)			18	74	1.32995	0.0489737	45.3169	100	100	Validated	Y	Y	aTIS		equal
	P06151	ENSMUST00000048209_7_46845855_5UTR	ENSMUST00000048209_7_46845855_5UTR, P06151	Unrelated Proteins	L-lactate dehydrogenase A chain (LDHA_MOUSE)	Ldha		41.8675	89.4578	TRUE	oxidation of m(M54, M62, M63, M264)	oxidation of m(4)			19	47	2.26222	0.0191813	36.4752	100	100	Validated	Y	Y	aTIS		equal
	P63242	ENSMUST00000108613_11_69921210_5UTR	ENSMUST00000108613_11_69921210_5UTR, P63242	Unrelated Proteins	Eukaryotic translation initiation factor 5A-1 (IF5A1_MOUSE)	Eif5a		79.2208	100	TRUE	oxidation of m(M20, M79, M141)	oxidation of m(3)			21	68	19.5353	0.193199	16.8214	100	100	Validated	Y	Y	aTIS		equal
	ENSMUST00000029382_3_79591473_aTIS		ENSMUST00000029382_3_79591473_aTIS	Single Protein	Q9CR16 PPID_MOUSE ATG 0 protein_coding Yes 100.00%			31.6216	91.6216	TRUE	oxidation of m(M286, M302)	oxidation of m(2)			19	44	1.4879	0.0271479	40.7167	100	100	Validated	Y	Y	aTIS		equal
	P80318	ENSMUST00000001452_3_88297194_5UTR, ENSMUST00000164166_3_88297194_5UTR, ENSMUST00000168062_3_88297194_5UTR	ENSMUST00000001452_3_88297194_5UTR, ENSMUST00000164166_3_88297194_5UTR, ENSMUST00000168062_3_88297194_5UTR, P80318	Related and Unrelated Proteins	T-complex protein 1 subunit gamma (TCPG_MOUSE)	Cct3		22.2018	92.2936	TRUE	oxidation of m(M105, M416, M490)	oxidation of m(3)			16	35	0.719072	0.00761934	60.5914	100	100	Validated	Y	Y	aTIS		equal
	ENSMUST00000042012_8_110844532_aTIS		ENSMUST00000042012_8_110844532_aTIS	Single Protein	Q921M3 SF3B3_MOUSE ATG 0 protein_coding Yes 100.00%			12.1611	70.7477	TRUE	oxidation of m(M321, M819, M823, M838, M1185)	oxidation of m(5)			20	32	0.503111	0.0063662	135.465	100	100	Validated	Y	Y	aTIS		equal
	ENSMUST00000002911_17_56079755_aTIS		ENSMUST00000002911_17_56079755_aTIS	Single Protein	Q3UMU9 HDGR2_MOUSE ATG 0 protein_coding Yes 100.00%			16.7414	93.5725	TRUE	oxidation of m(M140)	oxidation of m(1)			14	19	0.302429	0.00490971	74.2464	100	100	Validated	Y	Y	aTIS		equal
	P46471	ENSMUST00000030769_5_21786689_aTIS	ENSMUST00000030769_5_21786689_aTIS, P46471	Unrelated Proteins	26S protease regulatory subunit 7 (PRS7_MOUSE)	Psmc2		29.5612	100	TRUE	oxidation of m(M138, M163, M164)	oxidation of m(3)			16	24	0.867181	0.00500914	48.6171	100	100	Validated	Y	Y	aTIS		equal
	Q6PGL7	ENSMUST00000036759_6_116208207_aTIS	ENSMUST00000036759_6_116208207_aTIS, Q6PGL7	Unrelated Proteins	WASH complex subunit FAM21 (FAM21_MOUSE)	Fam21		17.916	86.4318	TRUE					17	26	0.30991	0.0021276	145.224	100	100	Validated	Y	Y	aTIS		equal
	P26231	ENSMUST00000042345_18_35118960_5UTR	ENSMUST00000042345_18_35118960_5UTR, P26231	Unrelated Proteins	Catenin alpha-1 (CTNA1_MOUSE)	Ctnna1		16.3355	95.4746	TRUE	oxidation of m(M560, M606, M816)	oxidation of m(3)			12	17	0.261364	0.00403028	100.044	100	100	Validated	Y	Y	aTIS		equal
	ENSMUST00000092915_11_74649595_aTIS	ENSMUST00000117818_11_74649595_aTIS, ENSMUST00000155558_11_74649595_ntr	ENSMUST00000092915_11_74649595_aTIS, ENSMUST00000117818_11_74649595_aTIS, ENSMUST00000155558_11_74649595_ntr	Related Proteins	Q5SW19 CLU_MOUSE ATG 0 protein_coding Yes 100.00%			12.7125	89.357	TRUE	oxidation of m(M217, M436, M444)	oxidation of m(3)			15	22	0.273196	0.00145236	151.741	100	100	Validated	Y	Y	aTIS		equal
	Q5SW19	ENSMUST00000092915_11_74649595_aTIS, ENSMUST00000117818_11_74649595_aTIS	ENSMUST00000092915_11_74649595_aTIS, ENSMUST00000117818_11_74649595_aTIS, Q5SW19	Related and Unrelated Proteins	Clustered mitochondria protein homolog (CLU_MOUSE)	Cluh		14.5247	89.0494	TRUE	oxidation of m(M179, M398, M406)	oxidation of m(3)			16	23	0.301025	0.00235346	147.975	100	100	Validated	Y	Y	aTIS		equal
	P61982	ENSMUST00000055808_5_135934523_5UTR	ENSMUST00000055808_5_135934523_5UTR, P61982	Unrelated Proteins	14-3-3 protein gamma (1433G_MOUSE)	Ywhag		43.3198	100	TRUE	oxidation of m(M165, M223)	oxidation of m(2)			18	95	2.98107	0.141632	28.2849	100	100	Validated	Y	Y	aTIS		equal
	Q99P72	ENSMUST00000102843_11_29692988_5UTR	ENSMUST00000102843_11_29692988_5UTR, Q99P72	Unrelated Proteins	Reticulon-4 (RTN4_MOUSE)	Rtn4		25.4733	66.2651	TRUE	oxidation of m(M298, M642, M808)	oxidation of m(3)			18	33	0.519911	0.00777994	126.535	100	100	Validated	Y	Y	aTIS		equal
	ENSMUST00000029082_2_180042373_aTIS		ENSMUST00000029082_2_180042373_aTIS	Single Protein	Q9Z2U0 PSA7_MOUSE ATG 0 protein_coding Yes 100.00%			42.7419	100	TRUE	oxidation of m(M71)	oxidation of m(1)			17	30	1.72833	0.0360603	27.8376	100	100	Validated	Y	Y	aTIS		equal
	ENSMUST00000027252_1_37998290_aTIS		ENSMUST00000027252_1_37998290_aTIS	Single Protein	Q05D44 IF2P_MOUSE ATG 0 protein_coding Yes 100.00%			18.2566	88.1579	TRUE	oxidation of m(M1044)	oxidation of m(1)			18	26	0.199354	0.0038582	137.532	100	100	Validated	Y	Y	aTIS		equal
	Q6ZQ58	ENSMUST00000071487_11_58009193_aTIS, ENSMUST00000178636_11_58009193_aTIS	ENSMUST00000071487_11_58009193_aTIS, ENSMUST00000178636_11_58009193_aTIS, Q6ZQ58	Related and Unrelated Proteins	La-related protein 1 (LARP1_MOUSE)	Larp1		21.9216	100	TRUE	oxidation of m(M270, M590, M593, M1007)	oxidation of m(4)			16	24	0.276322	0.00555552	121.077	100	100	Validated	Y	Y	aTIS		equal
	ENSMUST00000043757_17_35969718_aTIS		ENSMUST00000043757_17_35969718_aTIS	Single Protein	Q6P542 ABCF1_MOUSE ATG 0 protein_coding Yes 100.00%			24.8507	92.2342	TRUE					20	29	0.39954	0.00956912	94.8869	100	100	Validated	Y	Y	aTIS		equal
	P24527	ENSMUST00000016033_10_93453510_aTIS	ENSMUST00000016033_10_93453510_aTIS, P24527	Unrelated Proteins	Leukotriene A-4 hydrolase (LKHA4_MOUSE)	Lta4h		27.1686	86.252	TRUE	oxidation of m(M87, M241)	oxidation of m(2)			19	28	1.0991	0.00691267	69.0071	100	100	Validated	Y	Y	aTIS		equal
	O08788	ENSMUST00000077407_6_83182542_aTIS, ENSMUST00000113913_6_83182542_aTIS, ENSMUST00000113918_6_83182542_CDS	ENSMUST00000077407_6_83182542_aTIS, ENSMUST00000113913_6_83182542_aTIS, ENSMUST00000113918_6_83182542_CDS, O08788	Related and Unrelated Proteins	Dynactin subunit 1 (DCTN1_MOUSE)	Dctn1		14.0515	89.2272	TRUE	oxidation of m(M294, M297, M306, M467, M470, M1016, M1248)	oxidation of m(7)			13	23	0.201585	0.00539907	141.588	100	100	Validated	Y	Y	aTIS		equal
	Q9Z1Q9	ENSMUST00000087315_17_35001220_5UTR	ENSMUST00000087315_17_35001220_5UTR, Q9Z1Q9	Unrelated Proteins	Valine--tRNA ligase (SYVC_MOUSE)	Vars		13.46	76.7221	TRUE	oxidation of m(M540, M582)	oxidation of m(2)			16	19	0.298599	0.00331581	140.127	100	100	Validated	Y	Y	aTIS		equal
	P63323	ENSMUST00000073926_10_23787007_aTIS, ENSMUST00000117447_2_122219993_ntr	ENSMUST00000073926_10_23787007_aTIS, ENSMUST00000117447_2_122219993_ntr, P63323	Related and Unrelated Proteins	40S ribosomal protein S12 (RS12_MOUSE)	Rps12		36.3636	100	TRUE	oxidation of m(M12, M60)	oxidation of m(2)			16	91	5.95193	0.49252	14.5156	100	100	Validated	Y	Y	aTIS		equal
	ENSMUST00000028817_2_132253036_aTIS		ENSMUST00000028817_2_132253036_aTIS	Single Protein	P17918 PCNA_MOUSE ATG 0 protein_coding Yes 100.00%			52.4904	87.3563	TRUE	oxidation of m(M40, M119, M199, M229)	oxidation of m(4)			20	90	5.81292	0.0571499	28.7664	100	100	Validated	Y	Y	aTIS		equal
	Q9R1T2	ENSMUST00000094815_7_16387765_5UTR	ENSMUST00000094815_7_16387765_5UTR, Q9R1T2	Unrelated Proteins	SUMO-activating enzyme subunit 1 (SAE1_MOUSE)	Sae1		41.4286	100	TRUE	oxidation of m(M69, M303)	oxidation of m(2)			18	66	1.56502	0.0269552	38.5956	100	100	Validated	Y	Y	aTIS		equal
	Q64674	ENSMUST00000006611_4_148591539_5UTR	ENSMUST00000006611_4_148591539_5UTR, Q64674	Unrelated Proteins	Spermidine synthase (SPEE_MOUSE)	Srm		37.7483	100	TRUE	oxidation of m(M82, M160, M178, M274)	oxidation of m(4)			20	46	4.17947	0.0336465	33.9728	100	100	Validated	Y	Y	aTIS		equal
	P08003	ENSMUST00000077290_6_47813304_aTIS	ENSMUST00000077290_6_47813304_aTIS, P08003	Unrelated Proteins	Protein disulfide-isomerase A4 (PDIA4_MOUSE)	Pdia4		27.8997	92.6332	TRUE	oxidation of m(M272, M367)	oxidation of m(2)			16	40	0.558731	0.0159063	71.9375	100	100	Validated	Y	Y	aTIS		equal
	ENSMUST00000014339_11_100619604_aTIS		ENSMUST00000014339_11_100619604_aTIS	Single Protein	Q9QYI3 DNJC7_MOUSE ATG 0 protein_coding Yes 100.00%			24.4939	100	TRUE	oxidation of m(M11, M339, M458, M460)	oxidation of m(4)			14	33	0.519911	0.015441	56.4396	100	100	Validated	Y	Y	aTIS		equal
	ENSMUST00000022281_13_112927357_aTIS		ENSMUST00000022281_13_112927357_aTIS	Single Protein	Q9CZU3 SK2L2_MOUSE ATG 0 protein_coding Yes 100.00%			13.75	85.2885	TRUE	oxidation of m(M94, M417, M582, M781)	oxidation of m(4)			14	27	0.281422	0.007064	117.561	100	100	Validated	Y	Y	aTIS		equal
	ENSMUST00000034740_9_72662557_aTIS		ENSMUST00000034740_9_72662557_aTIS	Single Protein	P46935 NEDD4_MOUSE ATG 0 protein_coding Yes 100.00%			23.5626	77.4521	TRUE	oxidation of m(M5, M294)	oxidation of m(2)			16	33	0.44544	0.0111591	102.642	100	100	Validated	Y	Y	aTIS		equal
	ENSMUST00000034426_8_112011268_aTIS	ENSMUST00000093120_8_112008352_aTIS	ENSMUST00000034426_8_112011268_aTIS, ENSMUST00000093120_8_112008352_aTIS	Related Proteins	Q99MN1 SYK_MOUSE ATG 0 protein_coding Yes 100.00%			27.8992	76.4706	TRUE	oxidation of m(M349)	oxidation of m(1)			19	32	0.806162	0.0133232	67.7965	100	100	Validated	Y	Y	aTIS		equal
	ENSMUST00000082152_11_116581413_aTIS		ENSMUST00000082152_11_116581413_aTIS	Single Protein	Q6ZPJ3 UBE2O_MOUSE ATG 0 protein_coding Yes 100.00%			13.1211	77.0963	TRUE	oxidation of m(M824, M876, M1169, M1281)	oxidation of m(4)			13	21	0.248235	0.00584057	140.746	100	100	Validated	Y	Y	aTIS		equal
	P39447	ENSMUST00000032729_7_65370836_aTIS, ENSMUST00000102592_7_65370836_aTIS	ENSMUST00000032729_7_65370836_aTIS, ENSMUST00000102592_7_65370836_aTIS, P39447	Related and Unrelated Proteins	Tight junction protein ZO-1 (ZO1_MOUSE)	Tjp1		12.4928	77.7077	TRUE	oxidation of m(M888)	oxidation of m(1)			13	14	0.169669	0.00122222	194.622	100	100	Validated	Y	Y	aTIS		equal
	ENSMUST00000048937_9_75441578_aTIS		ENSMUST00000048937_9_75441578_aTIS	Single Protein	Q5XJE5 LEO1_MOUSE ATG 0 protein_coding Yes 100.00%			23.0885	82.9085	TRUE	oxidation of m(M4, M244, M404)	oxidation of m(3)			12	14	0.373824	0.00576489	75.5523	100	100	Validated	Y	Y	aTIS		equal
	ENSMUST00000055296_6_71909163_aTIS		ENSMUST00000055296_6_71909163_aTIS	Single Protein	O35134 RPA1_MOUSE ATG 0 protein_coding Yes 100.00%			8.67793	93.8264	TRUE					9	11	0.110926	0.00210259	193.987	100	100	Validated	Y	Y	aTIS		equal
	Q61464	ENSMUST00000032088_6_83928855_aTIS	ENSMUST00000032088_6_83928855_aTIS, Q61464	Unrelated Proteins	Zinc finger protein 638 (ZN638_MOUSE)	Znf638		6.53061	86.0714	FALSE					7	8	0.0617501	0.00106671	217.999	100	100	Validated	Y	Y	aTIS		equal
	ENSMUST00000049263_9_70542920_aTIS		ENSMUST00000049263_9_70542920_aTIS	Single Protein	Q8CH25 SLTM_MOUSE ATG 0 protein_coding Yes 100.00%			14.258	90.1067	TRUE					9	12	0.108603	0.00229132	116.85	100	100	Validated	Y	Y	aTIS		equal
	P60710	ENSMUST00000100497_5_142906675_5UTR, ENSMUST00000106215_11_120348091_aTIS, ENSMUST00000120059_X_51219810_ntr, ENSMUST00000141406_11_120348091_ntr, ENSMUST00000156343_11_120348091_ntr	ENSMUST00000100497_5_142906675_5UTR, ENSMUST00000106215_11_120348091_aTIS, ENSMUST00000120059_X_51219810_ntr, ENSMUST00000141406_11_120348091_ntr, ENSMUST00000156343_11_120348091_ntr, P60710	Related and Unrelated Proteins	Actin, cytoplasmic 1 (ACTB_MOUSE)	Actb		7.46667	100	TRUE	oxidation of m(M82)	oxidation of m(1)			17	257	1.96635	0.032791	41.7097	100	100	Validated	Y	Y	aTIS		equal
	Q7TMK9	ENSMUST00000069221_9_88482202_5UTR, ENSMUST00000173801_9_88482202_5UTR, ENSMUST00000174282_9_88482082_5UTR, ENSMUST00000174391_9_88482161_5UTR	ENSMUST00000069221_9_88482202_5UTR, ENSMUST00000173801_9_88482202_5UTR, ENSMUST00000174282_9_88482082_5UTR, ENSMUST00000174391_9_88482161_5UTR, Q7TMK9	Related and Unrelated Proteins	Heterogeneous nuclear ribonucleoprotein Q (HNRPQ_MOUSE)	Syncrip		23.756	93.9005	TRUE	oxidation of m(M334)	oxidation of m(1)			16	34	0.512778	0.00600888	69.5896	100	100	Validated	Y	Y	aTIS		equal
	ENSMUST00000117536_5_76951820_aTIS		ENSMUST00000117536_5_76951820_aTIS	Single Protein	Q9DCL9 PUR6_MOUSE ATG 0 protein_coding Yes 100.00%			32.2353	83.5294	TRUE	oxidation of m(M128, M244, M272)	oxidation of m(3)			15	31	0.995262	0.0169512	46.9761	100	100	Validated	Y	Y	aTIS		equal
	ENSMUST00000021412_12_55398916_aTIS		ENSMUST00000021412_12_55398916_aTIS	Single Protein	Q9QUM9 PSA6_MOUSE ATG 0 protein_coding Yes 100.00%			57.3171	69.1057	TRUE	oxidation of m(M80, M83, M113, M131)	oxidation of m(4)			17	30	3.04709	0.0375077	27.3548	100	100	Validated	Y	Y	aTIS		equal
	ENSMUST00000100484_15_77968579_aTIS		ENSMUST00000100484_15_77968579_aTIS	Single Protein	O70194 EIF3D_MOUSE ATG 0 protein_coding Yes 100.00%			30.4745	94.5255	TRUE	oxidation of m(M174, M180, M348, M381, M499)	oxidation of m(5)			15	27	0.557068	0.0108628	63.9484	100	100	Validated	Y	Y	aTIS		equal
	ENSMUST00000014913_17_15498262_aTIS		ENSMUST00000014913_17_15498262_aTIS	Single Protein	O09061 PSB1_MOUSE ATG 0 protein_coding Yes 100.00%			42.0833	100	TRUE	oxidation of m(M171, M185)	oxidation of m(2)			14	24	2.16228	0.0133376	26.3553	100	100	Validated	Y	Y	aTIS		equal
	ENSMUST00000034848_9_54952106_aTIS		ENSMUST00000034848_9_54952106_aTIS	Single Protein	Q9R1P0 PSA4_MOUSE ATG 0 protein_coding Yes 100.00%			44.4444	87.7395	TRUE	oxidation of m(M72, M174)	oxidation of m(2)			15	26	1.61016	0.0163407	29.4522	100	100	Validated	Y	Y	aTIS		equal
	P49718	ENSMUST00000164309_8_75109708_aTIS	ENSMUST00000164309_8_75109708_aTIS, P49718	Unrelated Proteins	DNA replication licensing factor MCM5 (MCM5_MOUSE)	Mcm5		21.146	95.6344	TRUE	oxidation of m(M74, M240, M428, M433, M506)	oxidation of m(5)			15	23	0.403004	0.00613382	82.2901	100	100	Validated	Y	Y	aTIS		equal
	ENSMUST00000024967_17_87672596_aTIS		ENSMUST00000024967_17_87672596_aTIS	Single Protein	P43247 MSH2_MOUSE ATG 0 protein_coding Yes 100.00%			20.4278	83.2086	TRUE	oxidation of m(M210, M261, M453, M460)	oxidation of m(4)			17	25	0.457007	0.00895168	104.085	100	100	Validated	Y	Y	aTIS		equal
	Q9D0R2	ENSMUST00000022849_15_11399593_5UTR	ENSMUST00000022849_15_11399593_5UTR, Q9D0R2	Unrelated Proteins	Threonine--tRNA ligase, cytoplasmic (SYTC_MOUSE)	Tars		16.759	94.4598	TRUE	oxidation of m(M13, M186, M468)	oxidation of m(3)			16	22	0.456348	0.00373774	83.3028	100	100	Validated	Y	Y	aTIS		equal
	Q99NH0	ENSMUST00000014421_5_90366047_aTIS, ENSMUST00000081914_5_90366047_aTIS	ENSMUST00000014421_5_90366047_aTIS, ENSMUST00000081914_5_90366047_aTIS, Q99NH0	Related and Unrelated Proteins	Ankyrin repeat domain-containing protein 17 (ANR17_MOUSE)	Ankrd17		6.0315	52.7084	TRUE	oxidation of m(M430, M435, M439, M501)	oxidation of m(4)			13	17	0.150132	0.00239835	274.043	100	100	Validated	Y	Y	aTIS		equal
	Q60848	ENSMUST00000025965_19_38931045_5UTR	ENSMUST00000025965_19_38931045_5UTR, Q60848	Unrelated Proteins	Lymphocyte-specific helicase (HELLS_MOUSE)	Hells		18.8794	92.3264	TRUE	oxidation of m(M14, M70, M126)	oxidation of m(3)			14	18	0.305276	0.00445254	95.0652	100	100	Validated	Y	Y	aTIS		equal
	P83741	ENSMUST00000060043_6_120037632_aTIS, ENSMUST00000088644_6_120037632_aTIS, ENSMUST00000177761_6_120037632_aTIS	ENSMUST00000060043_6_120037632_aTIS, ENSMUST00000088644_6_120037632_aTIS, ENSMUST00000177761_6_120037632_aTIS, P83741	Related and Unrelated Proteins	Serine/threonine-protein kinase WNK1 (WNK1_MOUSE)	Wnk1		7.90913	41.4388	TRUE	oxidation of m(M390, M394, M540, M1186, M2054)	oxidation of m(5)			12	15	0.165914	0.00282374	250.779	100	100	Validated	Y	Y	aTIS		equal
	ENSMUST00000027421_1_84814920_aTIS		ENSMUST00000027421_1_84814920_aTIS	Single Protein	G5E870 TRIPC_MOUSE ATG 0 protein_coding Yes 100.00%			5.23457	85.7284	TRUE	oxidation of m(M1143)	oxidation of m(1)			10	11	0.100256	0.00151235	223.988	100	100	Validated	Y	Y	aTIS		equal
	ENSMUST00000044207_19_5388627_aTIS		ENSMUST00000044207_19_5388627_aTIS	Single Protein	Q9Z315 SNUT1_MOUSE ATG 0 protein_coding Yes 100.00%			25.4342	95.7816	TRUE	oxidation of m(M159, M227, M294, M588)	oxidation of m(4)			16	18	0.293862	0.00408206	90.8304	100	100	Validated	Y	Y	aTIS		equal
	ENSMUST00000143842_11_102556124_aTIS		ENSMUST00000143842_11_102556124_aTIS	Single Protein	A2A6A1 GPTC8_MOUSE ATG 0 protein_coding Yes 100.00%			5.84718	77.8073	FALSE					5	7	0.0552722	0.0011609	164.888	100	100	Validated	Y	Y	aTIS		equal
	Q9JKB3	ENSMUST00000032309_6_131388423_5UTR	ENSMUST00000032309_6_131388423_5UTR, Q9JKB3	Unrelated Proteins	Y-box-binding protein 3 (YBOX3_MOUSE)	Ybx3		38.5042	78.9474	TRUE					15	65	1.08521	0.0467944	38.7903	100	100	Validated	Y	Y	aTIS		equal
	ENSMUST00000005077_5_135888059_aTIS		ENSMUST00000005077_5_135888059_aTIS	Single Protein	P14602 HSPB1_MOUSE ATG 0 protein_coding Yes 100.00%			49.2823	80.3828	TRUE					14	55	3.64159	0.0733702	22.9997	100	100	Validated	Y	Y	aTIS		equal
	O35685	ENSMUST00000030665_4_133545915_5UTR	ENSMUST00000030665_4_133545915_5UTR, O35685	Unrelated Proteins	Nuclear migration protein nudC (NUDC_MOUSE)	Nudc		32.5301	100	TRUE	oxidation of m(M50, M324)	oxidation of m(2)			14	54	0.8166	0.0428282	38.3343	100	100	Validated	Y	Y	aTIS		equal
	Q9CXW3	ENSMUST00000014370_1_160212751_5UTR	ENSMUST00000014370_1_160212751_5UTR, Q9CXW3	Unrelated Proteins	Calcyclin-binding protein (CYBP_MOUSE)	Cacybp		34.9345	100	TRUE	oxidation of m(M193, M207)	oxidation of m(2)			14	46	1.38989	0.0245598	26.4938	100	100	Validated	Y	Y	aTIS		equal
	ENSMUST00000148178_17_33685379_aTIS	ENSMUST00000087582_17_33685379_aTIS, ENSMUST00000114385_17_33685379_aTIS, ENSMUST00000139302_17_33685379_aTIS	ENSMUST00000087582_17_33685379_aTIS, ENSMUST00000114385_17_33685379_aTIS, ENSMUST00000139302_17_33685379_aTIS, ENSMUST00000148178_17_33685379_aTIS	Related Proteins	Q9D0E1 HNRPM_MOUSE ATG 0 protein_coding Yes 100.00%			10.1509	84.6365	TRUE	oxidation of m(M18, M104)	oxidation of m(2)			7	39	0.196128	0.00226271	77.5974	100	100	Validated	Y	Y	aTIS		equal
	ENSMUST00000005923_3_94886908_aTIS		ENSMUST00000005923_3_94886908_aTIS	Single Protein	P99026 PSB4_MOUSE ATG 0 protein_coding Yes 100.00%			41.6667	81.4394	TRUE	oxidation of m(M50, M71, M95, M115, M259)	oxidation of m(5)			17	34	4.48442	0.0288037	29.0973	100	100	Validated	Y	Y	aTIS		equal
	ENSMUST00000081111_9_108560534_aTIS	ENSMUST00000120826_8_100030558_ntr	ENSMUST00000081111_9_108560534_aTIS, ENSMUST00000120826_8_100030558_ntr	Related Proteins	P24547 IMDH2_MOUSE ATG 0 protein_coding Yes 100.00%			28.0156	74.3191	TRUE					16	34	0.867181	0.02418	55.7798	100	100	Validated	Y	Y	aTIS		equal
	ENSMUST00000023873_14_54517356_aTIS		ENSMUST00000023873_14_54517356_aTIS	Single Protein	Q8CIG8 ANM5_MOUSE ATG 0 protein_coding Yes 506_A_C_1 100.00%			26.5306	94.5055	TRUE	oxidation of m(M4, M316, M362, M500)	oxidation of m(4)			14	24	0.696322	0.007648	72.6336	100	100	Validated	Y	Y	aTIS		equal
	ENSMUST00000048155_12_83642644_aTIS		ENSMUST00000048155_12_83642644_aTIS	Single Protein	B2RY56 RBM25_MOUSE ATG 0 protein_coding Yes 100.00%			18.0191	84.3675	TRUE	oxidation of m(M268)	oxidation of m(1)			16	23	0.217759	0.00932731	99.4912	100	100	Validated	Y	Y	aTIS		equal
	ENSMUST00000046875_1_36244127_aTIS		ENSMUST00000046875_1_36244127_aTIS	Single Protein	Q6P5E4 UGGG1_MOUSE ATG 0 protein_coding Yes 100.00%			11.5409	86.7182	TRUE	oxidation of m(M544, M656, M948, M1215)	oxidation of m(4)			12	21	0.185971	0.00323603	176.323	100	100	Validated	Y	Y	aTIS		equal
	ENSMUST00000000642_6_82773980_aTIS		ENSMUST00000000642_6_82773980_aTIS	Single Protein	O08528 HXK2_MOUSE ATG 0 protein_coding Yes 100.00%			16.0305	86.0414	TRUE	oxidation of m(M107, M119, M283)	oxidation of m(3)			15	22	0.350314	0.00522778	102.469	100	100	Validated	Y	Y	aTIS		equal
	ENSMUST00000019118_5_113771635_aTIS		ENSMUST00000019118_5_113771635_aTIS	Single Protein	Q9JLI8 SART3_MOUSE ATG 0 protein_coding Yes 100.00%			15.4886	85.1351	TRUE	oxidation of m(M553, M660)	oxidation of m(2)			12	17	0.245197	0.00226471	109.55	100	100	Validated	Y	Y	aTIS		equal
	Q91YR7	ENSMUST00000136481_2_181601428_5UTR	ENSMUST00000136481_2_181601428_5UTR, Q91YR7	Unrelated Proteins	Pre-mRNA-processing factor 6 (PRP6_MOUSE)	Prpf6		12.7524	92.3486	TRUE	oxidation of m(M482, M725)	oxidation of m(2)			13	17	0.236513	0.00283865	106.655	100	100	Validated	Y	Y	aTIS		equal
	ENSMUST00000131802_14_75198100_aTIS		ENSMUST00000131802_14_75198100_aTIS	Single Protein	Q61233 PLSL_MOUSE ATG 0 protein_coding No 100.00%			28.7081	94.7368	TRUE	oxidation of m(M11, M12, M58, M146, M262, M322)	oxidation of m(6)			16	19	0.692667	0.00630343	70.1048	100	100	Validated	Y	Y	aTIS		equal
	ENSMUST00000028083_2_38643902_aTIS		ENSMUST00000028083_2_38643902_aTIS	Single Protein	P70195 PSB7_MOUSE ATG 0 protein_coding Yes 100.00%			39.3502	74.3682	TRUE	oxidation of m(M67, M97, M189, M274)	oxidation of m(4)			14	66	1.92864	0.173083	29.8723	100	100	Validated	Y	Y	aTIS		equal
	ENSMUST00000021063_11_107479577_aTIS	ENSMUST00000106750_11_107479577_aTIS	ENSMUST00000021063_11_107479577_aTIS, ENSMUST00000106750_11_107479577_aTIS	Related Proteins	Q9D8W5 PSD12_MOUSE ATG 0 protein_coding Yes 100.00%			19.2982	100	TRUE	oxidation of m(M104, M177)	oxidation of m(2)			16	35	0.73303	0.0135919	52.8615	100	100	Validated	Y	Y	aTIS		equal
	ENSMUST00000086519_5_115559835_aTIS	ENSMUST00000076373_8_102865798_aTIS	ENSMUST00000076373_8_102865798_aTIS, ENSMUST00000086519_5_115559835_aTIS	Related Proteins	P14869 RLA0_MOUSE ATG 0 protein_coding Yes 100.00%			34.3849	75.0789	TRUE	oxidation of m(M311)	oxidation of m(1)			16	38	2.16228	0.0245649	34.1948	100	100	Validated	Y	Y	aTIS		equal
	ENSMUST00000081650_15_80083326_aTIS		ENSMUST00000081650_15_80083326_aTIS	Single Protein	P27659 RL3_MOUSE ATG 0 protein_coding Yes 100.00%			18.8586	100	TRUE	oxidation of m(M181, M216)	oxidation of m(2)			15	37	0.508591	0.0203542	46.0808	100	100	Validated	Y	Y	aTIS		equal
	ENSMUST00000170836_13_14613275_aTIS		ENSMUST00000170836_13_14613275_aTIS	Single Protein	P49722 PSA2_MOUSE ATG 0 protein_coding Yes 100.00%			50.4274	80.3419	TRUE	oxidation of m(M203)	oxidation of m(1)			17	41	4.48442	0.0699846	25.9103	100	100	Validated	Y	Y	aTIS		equal
	ENSMUST00000059515_13_3538299_aTIS		ENSMUST00000059515_13_3538299_aTIS	Single Protein	Q61598 GDIB_MOUSE ATG 0 protein_coding Yes 100.00%			25.1685	100	TRUE	oxidation of m(M132)	oxidation of m(1)			15	33	0.852922	0.0153535	50.5047	100	100	Validated	Y	Y	aTIS		equal
	Q9JMA1	ENSMUST00000092096_18_10030054_5UTR, ENSMUST00000116669_18_10030054_5UTR	ENSMUST00000092096_18_10030054_5UTR, ENSMUST00000116669_18_10030054_5UTR, Q9JMA1	Related and Unrelated Proteins	Ubiquitin carboxyl-terminal hydrolase 14 (UBP14_MOUSE)	Usp14		18.4584	92.0892	TRUE	oxidation of m(M27, M163, M487)	oxidation of m(3)			15	27	0.778279	0.0154898	55.9659	100	100	Validated	Y	Y	aTIS		equal
	Q7TMK9	ENSMUST00000173801_9_88482202_5UTR, ENSMUST00000174361_9_88480753_aTIS	ENSMUST00000173801_9_88482202_5UTR, ENSMUST00000174361_9_88480753_aTIS, Q7TMK9	Related and Unrelated Proteins	Heterogeneous nuclear ribonucleoprotein Q (HNRPQ_MOUSE)	Syncrip		27.2873	93.9005	TRUE					14	31	0.436493	0.00414429	69.5896	100	100	Validated	Y	Y	aTIS		equal
	P17751	ENSMUST00000172132_6_124814122_CDS	ENSMUST00000172132_6_124814122_CDS, P17751	Unrelated Proteins	Triosephosphate isomerase (TPIS_MOUSE)	Tpi1		50.1672	88.9632	TRUE	oxidation of m(M133)	oxidation of m(1)			16	22	2.28193	0.00755069	32.1713	100	100	Validated	Y	Y	aTIS		equal
	ENSMUST00000098048_7_126487448_aTIS	ENSMUST00000032981_8_67515590_aTIS	ENSMUST00000032981_8_67515590_aTIS, ENSMUST00000098048_7_126487448_aTIS	Related Proteins	Q8BFR5 EFTU_MOUSE ATG 0 protein_coding Yes 100.00%			21.4602	100	TRUE	oxidation of m(M191, M442)	oxidation of m(2)			15	28	0.94295	0.0119694	49.477	100	100	Validated	Y	Y	aTIS		equal
	ENSMUST00000025851_19_4927054_aTIS		ENSMUST00000025851_19_4927054_aTIS	Single Protein	Q99KK7 DPP3_MOUSE ATG 0 protein_coding Yes 100.00%			18.8347	86.3144	TRUE	oxidation of m(M178)	oxidation of m(1)			13	26	0.460686	0.0110193	82.8461	100	100	Validated	Y	Y	aTIS		equal
	ENSMUST00000025483_18_64516458_aTIS		ENSMUST00000025483_18_64516458_aTIS	Single Protein	Q8BP47 SYNC_MOUSE ATG 0 protein_coding Yes 100.00%			21.8247	79.0698	TRUE	oxidation of m(M477, M488)	oxidation of m(2)			16	26	0.680166	0.0134714	64.238	100	100	Validated	Y	Y	aTIS		equal
	ENSMUST00000169681_15_102073951_aTIS		ENSMUST00000169681_15_102073951_aTIS	Single Protein	Q8BGD9 IF4B_MOUSE ATG 0 protein_coding Yes 100.00%			28.1506	91.653	TRUE					14	22	0.351578	0.00948821	68.7992	100	100	Validated	Y	Y	aTIS		equal
	ENSMUST00000031355_5_92138098_aTIS		ENSMUST00000031355_5_92138098_aTIS	Single Protein	Q9Z1Z0 USO1_MOUSE ATG 0 protein_coding Yes 100.00%			19.1867	76.121	TRUE	oxidation of m(M8, M771)	oxidation of m(2)			15	22	0.480657	0.00480738	106.917	100	100	Validated	Y	Y	aTIS		equal
	ENSMUST00000115634_18_37935318_aTIS	ENSMUST00000025337_18_37935318_aTIS, ENSMUST00000080033_18_37935318_aTIS	ENSMUST00000025337_18_37935318_aTIS, ENSMUST00000080033_18_37935318_aTIS, ENSMUST00000115634_18_37935318_aTIS	Related Proteins	O08808 DIAP1_MOUSE ATG 0 protein_coding Yes 100.00%			10.5976	80.6375	TRUE	oxidation of m(M881, M1172, M1182)	oxidation of m(3)			9	16	0.144041	0.00155046	139.255	100	100	Validated	Y	Y	aTIS		equal
	Q69ZR2	ENSMUST00000042052_12_51827491_aTIS, ENSMUST00000179265_12_51827491_aTIS	ENSMUST00000042052_12_51827491_aTIS, ENSMUST00000179265_12_51827491_aTIS, Q69ZR2	Related and Unrelated Proteins	E3 ubiquitin-protein ligase HECTD1 (HECD1_MOUSE)	Hectd1		5.72956	78.1895	TRUE	oxidation of m(M15)	oxidation of m(1)			8	12	0.0690192	0.00045537	289.905	100	100	Validated	Y	Y	aTIS		equal
	ENSMUST00000040717_9_122951134_aTIS		ENSMUST00000040717_9_122951134_aTIS	Single Protein	Q6P9L6 KIF15_MOUSE ATG 0 protein_coding Yes 100.00%			9.87743	100	TRUE	oxidation of m(M707, M1060, M1074)	oxidation of m(3)			8	13	0.0940178	0.00208086	160.021	100	100	Validated	Y	Y	aTIS		equal
	A2AGT5	ENSMUST00000046769_2_91546359_aTIS, ENSMUST00000111337_2_91546359_aTIS, ENSMUST00000111338_2_91546359_aTIS	A2AGT5, ENSMUST00000046769_2_91546359_aTIS, ENSMUST00000111337_2_91546359_aTIS, ENSMUST00000111338_2_91546359_aTIS	Related and Unrelated Proteins	Cytoskeleton-associated protein 5 (CKAP5_MOUSE)	Ckap5		6.49606	90.6004	TRUE	oxidation of m(M1357)	oxidation of m(1)			9	13	0.0797752	0.0016176	225.492	100	100	Validated	Y	Y	aTIS		equal
	ENSMUST00000087517_2_180689653_aTIS		ENSMUST00000087517_2_180689653_aTIS	Single Protein	Q8C9B9 DIDO1_MOUSE ATG 0 protein_coding Yes 100.00%			12.234	86.1259	FALSE	oxidation of m(M691, M799, M1731)	oxidation of m(3)			14	16	0.117146	0.00150054	247.024	100	100	Validated	Y	Y	aTIS		equal
	O88342	ENSMUST00000005234_5_38561576_5UTR	ENSMUST00000005234_5_38561576_5UTR, O88342	Unrelated Proteins	WD repeat-containing protein 1 (WDR1_MOUSE)	Wdr1		25.9076	89.1089	TRUE	oxidation of m(M371, M384)	oxidation of m(2)			14	15	0.760411	0.00474917	66.365	100	100	Validated	Y	Y	aTIS		equal
	ENSMUST00000020843_11_84195464_aTIS		ENSMUST00000020843_11_84195464_aTIS	Single Protein	Q5SWU9 ACACA_MOUSE ATG 0 protein_coding Yes 100.00%			4.64819	88.2303	TRUE	oxidation of m(M403)	oxidation of m(1)			10	13	0.0960759	0.00109354	265.088	100	100	Validated	Y	Y	aTIS		equal
	ENSMUST00000052135_7_122970962_aTIS	ENSMUST00000071590_7_122970962_aTIS	ENSMUST00000052135_7_122970962_aTIS, ENSMUST00000071590_7_122970962_aTIS	Related Proteins	P97868 RBBP6_MOUSE ATG 0 protein_coding Yes 100.00%			5.02793	91.3966	FALSE	oxidation of m(M992)	oxidation of m(1)			5	6	0.0355034	0.000474444	199.466	100	100	Validated	Y	Y	aTIS		equal
	ENSMUST00000112308_17_84790513_aTIS		ENSMUST00000112308_17_84790513_aTIS	Single Protein	Q6PB66 LPPRC_MOUSE ATG 0 protein_coding Yes 100.00%			6.17816	95.546	TRUE	oxidation of m(M591, M1228)	oxidation of m(2)			9	11	0.134692	0.00153093	156.516	100	100	Validated	Y	Y	aTIS		equal
	Q6A026	ENSMUST00000031104_5_65696897_aTIS	ENSMUST00000031104_5_65696897_aTIS, Q6A026	Unrelated Proteins	Sister chromatid cohesion protein PDS5 homolog A (PDS5A_MOUSE)	Pds5a		9.45946	89.8649	TRUE					9	12	0.132119	0.00133088	150.232	100	100	Validated	Y	Y	aTIS		equal
	ENSMUST00000103221_4_148452271_aTIS		ENSMUST00000103221_4_148452271_aTIS	Single Protein	Q9JLN9 MTOR_MOUSE ATG 0 protein_coding Yes 100.00%			2.00078	95.0177	TRUE					3	5	0.0255313	0.00035439	288.605	100	100	Validated	Y	Y	aTIS		equal
	ENSMUST00000023599_16_23107792_aTIS	ENSMUST00000115341_16_23107792_aTIS	ENSMUST00000023599_16_23107792_aTIS, ENSMUST00000115341_16_23107792_aTIS	Related Proteins	P10630 IF4A2_MOUSE ATG 0 protein_coding Yes 100.00%			18.4275	92.3833	TRUE	oxidation of m(M188, M217, M399, M401)	oxidation of m(4)			12	74	0.778279	0.0223252	46.3728	100	100	Validated	Y	Y	aTIS		equal
	Q9CQM9	ENSMUST00000064404_7_137437653_5UTR	ENSMUST00000064404_7_137437653_5UTR, Q9CQM9	Unrelated Proteins	Glutaredoxin-3 (GLRX3_MOUSE)	Glrx3		30.2671	100	TRUE					15	75	1.48163	0.129259	37.7544	100	100	Validated	Y	Y	aTIS		equal
	ENSMUST00000028408_2_71389298_aTIS		ENSMUST00000028408_2_71389298_aTIS	Single Protein	Q8BY71 HAT1_MOUSE ATG 0 protein_coding Yes 100.00%			22.3558	92.5481	TRUE	oxidation of m(M339, M383)	oxidation of m(2)			16	45	1.03092	0.0192539	49.2469	100	100	Validated	Y	Y	aTIS		equal
	ENSMUST00000007131_11_100523598_aTIS	ENSMUST00000107389_11_100523598_aTIS	ENSMUST00000007131_11_100523598_aTIS, ENSMUST00000107389_11_100523598_aTIS	Related Proteins	Q91V92 ACLY_MOUSE ATG 0 protein_coding Yes 100.00%			13.1989	78.3685	TRUE	oxidation of m(M632, M656, M857)	oxidation of m(3)			11	28	0.256317	0.00432337	119.651	100	100	Validated	Y	Y	aTIS		equal
	Q3THS6	ENSMUST00000059472_6_72439526_5UTR	ENSMUST00000059472_6_72439526_5UTR, Q3THS6	Unrelated Proteins	S-adenosylmethionine synthase isoform type-2 (METK2_MOUSE)	Mat2a		32.6582	83.2911	TRUE	oxidation of m(M138, M150, M218)	oxidation of m(3)			14	35	1.08057	0.0297902	43.6614	100	100	Validated	Y	Y	aTIS		equal
	Q922R8	ENSMUST00000057288_12_17266618_aTIS	ENSMUST00000057288_12_17266618_aTIS, Q922R8	Unrelated Proteins	Protein disulfide-isomerase A6 (PDIA6_MOUSE)	Pdia6		30.2273	84.3182	TRUE	oxidation of m(M182)	oxidation of m(1)			15	33	1.02359	0.0182855	48.0703	100	100	Validated	Y	Y	aTIS		equal
	O55091	ENSMUST00000025290_18_12972313_5UTR	ENSMUST00000025290_18_12972313_5UTR, O55091	Unrelated Proteins	Protein IMPACT (IMPCT_MOUSE)	Impact		35.5346	100	TRUE	oxidation of m(M45)	oxidation of m(1)			14	30	1.33572	0.0227475	36.2532	100	100	Validated	Y	Y	aTIS		equal
	P26040	ENSMUST00000064234_17_6782667_5UTR	ENSMUST00000064234_17_6782667_5UTR, P26040	Unrelated Proteins	Ezrin (EZRI_MOUSE)	Ezr		16.5529	91.1263	TRUE	oxidation of m(M12, M305)	oxidation of m(2)			14	28	0.389495	0.0146518	69.3636	100	100	Validated	Y	Y	aTIS		equal
	ENSMUST00000003461_11_6296978_aTIS	ENSMUST00000081894_11_6296978_aTIS, ENSMUST00000093350_11_6296978_aTIS	ENSMUST00000003461_11_6296978_aTIS, ENSMUST00000081894_11_6296978_aTIS, ENSMUST00000093350_11_6296978_aTIS	Related Proteins	Q60597 ODO1_MOUSE ATG 0 protein_coding Yes 100.00%			10.8504	77.5171	TRUE	oxidation of m(M484, M516, M520, M526)	oxidation of m(4)			10	12	0.245197	0.0022913	116.375	100	100	Validated	Y	Y	aTIS		equal
	Q61553	ENSMUST00000031565_5_142960410_5UTR	ENSMUST00000031565_5_142960410_5UTR, Q61553	Unrelated Proteins	Fascin (FSCN1_MOUSE)	Fscn1		29.2089	100	TRUE	oxidation of m(M279, M378)	oxidation of m(2)			14	29	0.760411	0.0226733	54.4739	100	100	Validated	Y	Y	aTIS		equal
	ENSMUST00000034539_9_35175968_aTIS		ENSMUST00000034539_9_35175968_aTIS	Single Protein	Q9DAR7 DCPS_MOUSE ATG 0 protein_coding Yes 100.00%			37.8698	100	TRUE					12	23	0.930698	0.0118334	38.9643	100	100	Validated	Y	Y	aTIS		equal
	Q9EQQ9	ENSMUST00000026243_19_45783457_5UTR	ENSMUST00000026243_19_45783457_5UTR, Q9EQQ9	Unrelated Proteins	Bifunctional protein NCOAT (NCOAT_MOUSE)	Mgea5		16.7031	76.8559	TRUE	oxidation of m(M110, M120, M378, M465, M467, M492, M499, M506, M514, M516, M527, M735)	oxidation of m(12)			11	24	0.329216	0.00297279	103.096	100	100	Validated	Y	Y	aTIS		equal
	ENSMUST00000075666_8_70352993_aTIS		ENSMUST00000075666_8_70352993_aTIS	Single Protein	Q9EPU0 RENT1_MOUSE ATG 0 protein_coding Yes 100.00%			18.2384	78.0249	TRUE	oxidation of m(M577, M653, M677)	oxidation of m(3)			15	25	0.389495	0.00752993	123.889	100	100	Validated	Y	Y	aTIS		equal
	ENSMUST00000087933_1_43934089_aTIS		ENSMUST00000087933_1_43934089_aTIS	Single Protein	Q64514 TPP2_MOUSE ATG 0 protein_coding Yes 100.00%			16.7195	86.5293	TRUE	oxidation of m(M54, M1173)	oxidation of m(2)			13	24	0.263463	0.00434661	139.791	100	100	Validated	Y	Y	aTIS		equal
	ENSMUST00000090192_16_17201461_aTIS	ENSMUST00000077776_10_27936364_ntr	ENSMUST00000077776_10_27936364_ntr, ENSMUST00000090192_16_17201461_aTIS	Related Proteins	P68037 UB2L3_MOUSE ATG 0 protein_coding Yes 100.00%			46.1039	100	TRUE					11	25	2.00788	0.0283101	17.8502	100	100	Validated	Y	Y	aTIS		equal
	Q922D4	ENSMUST00000025846_19_3544146_5UTR, ENSMUST00000113997_19_3544146_5UTR, ENSMUST00000172362_19_3526928_aTIS	ENSMUST00000025846_19_3544146_5UTR, ENSMUST00000113997_19_3544146_5UTR, ENSMUST00000172362_19_3526928_aTIS, Q922D4	Related and Unrelated Proteins	Serine/threonine-protein phosphatase 6 regulatory subunit 3 (PP6R3_MOUSE)	Ppp6r3		18.4834	79.7393	TRUE	oxidation of m(M28, M69, M104, M226, M294, M834)	oxidation of m(6)			12	19	0.460103	0.00957389	94.5933	100	100	Validated	Y	Y	aTIS		equal
	ENSMUST00000026459_10_128083327_aTIS		ENSMUST00000026459_10_128083327_aTIS	Single Protein	P56480 ATPB_MOUSE ATG 0 protein_coding Yes 100.00%			25.1418	93.1947	TRUE	oxidation of m(M176, M250, M443, M509)	oxidation of m(4)			14	23	0.957342	0.0095351	56.2655	100	100	Validated	Y	Y	aTIS		equal
	ENSMUST00000070515_14_66124435_aTIS		ENSMUST00000070515_14_66124435_aTIS	Single Protein	P34914 HYES_MOUSE ATG 0 protein_coding Yes 100.00%			21.6606	86.8231	TRUE	oxidation of m(M54, M308)	oxidation of m(2)			15	22	0.968419	0.015868	62.4746	100	100	Validated	Y	Y	aTIS		equal
	ENSMUST00000031859_6_37871111_aTIS	ENSMUST00000120428_6_37871111_aTIS	ENSMUST00000031859_6_37871111_aTIS, ENSMUST00000120428_6_37871111_aTIS	Related Proteins	Q64127 TIF1A_MOUSE ATG 0 protein_coding Yes 100.00%			18.4586	85.6327	TRUE					13	21	0.333521	0.0057711	116.583	100	100	Validated	Y	Y	aTIS		equal
	Q9JHR7	ENSMUST00000131070_19_37330587_CDS	ENSMUST00000131070_19_37330587_CDS, Q9JHR7	Unrelated Proteins	Insulin-degrading enzyme (IDE_MOUSE)	Ide		14.7203	78.6065	TRUE	oxidation of m(M877)	oxidation of m(1)			14	21	0.336984	0.00180142	117.697	100	100	Validated	Y	Y	aTIS		equal
	Q6ZPY7	ENSMUST00000043775_18_34777131_aTIS	ENSMUST00000043775_18_34777131_aTIS, Q6ZPY7	Unrelated Proteins	Lysine-specific demethylase 3B (KDM3B_MOUSE)	Kdm3b		9.60307	83.5467	TRUE	oxidation of m(M872, M1307)	oxidation of m(2)			10	16	0.146895	0.0011533	170.768	100	100	Validated	Y	Y	aTIS		equal
	ENSMUST00000021048_11_106255651_aTIS		ENSMUST00000021048_11_106255651_aTIS	Single Protein	Q9DBE9 SPB1_MOUSE ATG 0 protein_coding Yes 100.00%			21.599	92.2434	TRUE	oxidation of m(M438)	oxidation of m(1)			13	16	0.224159	0.00365584	95.4739	100	100	Validated	Y	Y	aTIS		equal
	ENSMUST00000028921_2_147013122_aTIS		ENSMUST00000028921_2_147013122_aTIS	Single Protein	Q9DBR1 XRN2_MOUSE ATG 0 protein_coding Yes 100.00%			12.0925	86.8559	TRUE	oxidation of m(M618)	oxidation of m(1)			12	18	0.277011	0.00442726	108.618	100	100	Validated	Y	Y	aTIS		equal
	Q8K2T8	ENSMUST00000003529_7_28393001_5UTR	ENSMUST00000003529_7_28393001_5UTR, Q8K2T8	Unrelated Proteins	RNA polymerase II-associated factor 1 homolog (PAF1_MOUSE)	Paf1		27.2897	93.8318	TRUE	oxidation of m(M279, M384)	oxidation of m(2)			11	15	0.467799	0.00230995	60.4814	100	100	Validated	Y	Y	aTIS		equal
	Q8VDR9	ENSMUST00000034728_9_21852588_aTIS	ENSMUST00000034728_9_21852588_aTIS, Q8VDR9	Unrelated Proteins	Dedicator of cytokinesis protein 6 (DOCK6_MOUSE)	Dock6		8.02885	83.8462	TRUE	oxidation of m(M751, M1942)	oxidation of m(2)			9	12	0.0938582	0.00271429	233.12	100	100	Validated	Y	Y	aTIS		equal
	ENSMUST00000117280_4_52440256_aTIS		ENSMUST00000117280_4_52440256_aTIS	Single Protein	Q8CG48 SMC2_MOUSE ATG 0 protein_coding Yes 100.00%			9.23594	90.5961	TRUE	oxidation of m(M646)	oxidation of m(1)			8	10	0.102372	0.000993879	134.156	100	100	Validated	Y	Y	aTIS		equal
	ENSMUST00000061578_2_29126887_aTIS		ENSMUST00000061578_2_29126887_aTIS	Single Protein	A2AKX3 SETX_MOUSE ATG 0 protein_coding Yes 100.00%			2.98564	90.8163	TRUE	oxidation of m(M2221)	oxidation of m(1)			5	7	0.0360593	0.000405908	297.401	100	100	Validated	Y	Y	aTIS		equal
	Q9DBR7	ENSMUST00000070663_10_108162400_aTIS	ENSMUST00000070663_10_108162400_aTIS, Q9DBR7	Unrelated Proteins	Protein phosphatase 1 regulatory subunit 12A (MYPT1_MOUSE)	Ppp1r12a		12.2449	81.2439	TRUE	oxidation of m(M88, M258, M308)	oxidation of m(3)			8	11	0.126193	0.00108799	114.927	100	100	Validated	Y	Y	aTIS		equal
	Q80TP3	ENSMUST00000110336_15_38078425_aTIS	ENSMUST00000110336_15_38078425_aTIS, Q80TP3	Unrelated Proteins	E3 ubiquitin-protein ligase UBR5 (UBR5_MOUSE)	Ubr5		6.33954	79.9069	TRUE	oxidation of m(M1308, M2440, M2483)	oxidation of m(3)			9	10	0.0720162	0.000946189	308.159	100	100	Validated	Y	Y	aTIS		equal
	P14152	ENSMUST00000102874_11_21571789_5UTR	ENSMUST00000102874_11_21571789_5UTR, P14152	Unrelated Proteins	Malate dehydrogenase, cytoplasmic (MDHC_MOUSE)	Mdh1		39.2216	76.3473	TRUE	oxidation of m(M90, M269)	oxidation of m(2)			12	12	0.995262	0.0116653	36.4881	100	100	Validated	Y	Y	aTIS		equal
	ENSMUST00000102866_2_30062172_aTIS	ENSMUST00000055820_9_81677612_ntr	ENSMUST00000055820_9_81677612_ntr, ENSMUST00000102866_2_30062172_aTIS	Related Proteins	Q9EQU5 SET_MOUSE ATG 0 protein_coding Yes 100.00%			11.0727	65.3979	TRUE					13	157	1.62636	0.10124	33.3577	100	100	Validated	Y	Y	aTIS		equal
	P51859	ENSMUST00000005017_3_87906376_5UTR	ENSMUST00000005017_3_87906376_5UTR, P51859	Unrelated Proteins	Hepatoma-derived growth factor (HDGF_MOUSE)	Hdgf		54.4304	100	TRUE	oxidation of m(M33)	oxidation of m(1)			12	66	1.31013	0.0499123	26.2526	100	100	Validated	Y	Y	aTIS		equal
	ENSMUST00000065509_6_71632241_aTIS		ENSMUST00000065509_6_71632241_aTIS	Single Protein	Q6PCM1 KDM3A_MOUSE ATG 0 protein_coding Yes 100.00%			10.7332	89.7203	TRUE	oxidation of m(M286, M721)	oxidation of m(2)			9	11	0.146068	0.00279686	147.754	100	100	Validated	Y	Y	aTIS		equal
	ENSMUST00000037099_4_135272589_aTIS		ENSMUST00000037099_4_135272589_aTIS	Single Protein	Q9QYB1 CLIC4_MOUSE ATG 0 protein_coding Yes 100.00%			45.0593	100	TRUE	oxidation of m(M168, M184)	oxidation of m(2)			14	41	1.82887	0.0381546	28.7107	100	100	Validated	Y	Y	aTIS		equal
	Q52KI8	ENSMUST00000084846_4_135353117_aTIS, ENSMUST00000105861_4_135353117_aTIS, ENSMUST00000136342_4_135353117_aTIS	ENSMUST00000084846_4_135353117_aTIS, ENSMUST00000105861_4_135353117_aTIS, ENSMUST00000136342_4_135353117_aTIS, Q52KI8	Related and Unrelated Proteins	Serine/arginine repetitive matrix protein 1 (SRRM1_MOUSE)	Srrm1		10.4651	96.4059	TRUE					10	21	0.100694	0.00761021	106.798	100	100	Validated	Y	Y	aTIS		equal
	Q8R1B4	ENSMUST00000032992_7_126566376_5UTR	ENSMUST00000032992_7_126566376_5UTR, Q8R1B4	Unrelated Proteins	Eukaryotic translation initiation factor 3 subunit C (EIF3C_MOUSE)	Eif3c		15.258	81.449	TRUE	oxidation of m(M457, M546)	oxidation of m(2)			12	22	0.234818	0.00713052	105.465	100	100	Validated	Y	Y	aTIS		equal
	P24288	ENSMUST00000032402_6_145048769_aTIS, ENSMUST00000048252_6_145075936_5UTR, ENSMUST00000111742_6_145075936_5UTR	ENSMUST00000032402_6_145048769_aTIS, ENSMUST00000048252_6_145075936_5UTR, ENSMUST00000111742_6_145075936_5UTR, P24288	Related and Unrelated Proteins	Branched-chain-amino-acid aminotransferase, cytosolic (BCAT1_MOUSE)	Bcat1		34.9741	64.5078	TRUE	oxidation of m(M131, M313, M328, M349, M355)	oxidation of m(5)			12	22	1.43835	0.00886673	42.7636	100	100	Validated	Y	Y	aTIS		equal
	ENSMUST00000079659_9_95511861_aTIS		ENSMUST00000079659_9_95511861_aTIS	Single Protein	Q6NV83 SR140_MOUSE ATG 0 protein_coding Yes 100.00%			10.0097	78.8144	TRUE	oxidation of m(M31, M41)	oxidation of m(2)			6	13	0.0797752	0.00621432	118.188	100	100	Validated	Y	Y	aTIS		equal
	P07742	ENSMUST00000033283_7_102441986_5UTR	ENSMUST00000033283_7_102441986_5UTR, P07742	Unrelated Proteins	Ribonucleoside-diphosphate reductase large subunit (RIR1_MOUSE)	Rrm1		21.4646	95.8333	TRUE	oxidation of m(M351, M453)	oxidation of m(2)			14	22	0.454758	0.00635754	90.1525	100	100	Validated	Y	Y	aTIS		equal
	ENSMUST00000040873_5_137307167_aTIS		ENSMUST00000040873_5_137307167_aTIS	Single Protein	Q99MR6 SRRT_MOUSE ATG 0 protein_coding Yes 100.00%			11.4286	82.0571	TRUE	oxidation of m(M635)	oxidation of m(1)			12	18	0.218188	0.00452864	100.39	100	100	Validated	Y	Y	aTIS		equal
	ENSMUST00000084731_7_110018425_aTIS		ENSMUST00000084731_7_110018425_aTIS	Single Protein	Q9EPL8 IPO7_MOUSE ATG 0 protein_coding Yes 100.00%			13.6802	71.9653	TRUE	oxidation of m(M565, M580)	oxidation of m(2)			11	17	0.342477	0.00623013	119.41	100	100	Validated	Y	Y	aTIS		equal
	ENSMUST00000172272_13_55635179_aTIS	ENSMUST00000099479_13_55635179_aTIS	ENSMUST00000099479_13_55635179_aTIS, ENSMUST00000172272_13_55635179_aTIS	Related Proteins	Q569Z5 DDX46_MOUSE ATG 0 protein_coding Yes 100.00%			12.5969	96.8992	FALSE	oxidation of m(M160, M220, M232, M820, M830)	oxidation of m(5)			10	15	0.122018	0.00180936	117.376	100	100	Validated	Y	Y	aTIS		equal
	ENSMUST00000025930_19_53600540_aTIS		ENSMUST00000025930_19_53600540_aTIS	Single Protein	Q9CW03 SMC3_MOUSE ATG 0 protein_coding Yes 100.00%			7.39523	97.1241	TRUE					8	12	0.092138	0.00137942	141.468	100	100	Validated	Y	Y	aTIS		equal
	P05201	ENSMUST00000026196_19_43524455_aTIS	ENSMUST00000026196_19_43524455_aTIS, P05201	Unrelated Proteins	Aspartate aminotransferase, cytoplasmic (AATC_MOUSE)	Got1		30.0242	90.3148	TRUE	oxidation of m(M390)	oxidation of m(1)			12	16	0.901384	0.00564689	46.2185	100	100	Validated	Y	Y	aTIS		equal
	ENSMUST00000029446_3_103038692_aTIS		ENSMUST00000029446_3_103038692_aTIS	Single Protein	Q91W50 CSDE1_MOUSE ATG 0 protein_coding Yes 100.00%			14.9123	95.8647	TRUE	oxidation of m(M618, M627)	oxidation of m(2)			11	17	0.298381	0.00484034	88.7348	100	100	Validated	Y	Y	aTIS		equal
	Q64378	ENSMUST00000079413_17_28486050_5UTR	ENSMUST00000079413_17_28486050_5UTR, Q64378	Unrelated Proteins	Peptidyl-prolyl cis-trans isomerase FKBP5 (FKBP5_MOUSE)	Fkbp5		19.0789	100	TRUE	oxidation of m(M18, M48)	oxidation of m(2)			11	17	0.435962	0.00809402	50.9335	100	100	Validated	Y	Y	aTIS		equal
	ENSMUST00000098789_7_16401293_aTIS		ENSMUST00000098789_7_16401293_aTIS	Single Protein	Q6ZPZ3 ZC3H4_MOUSE ATG 0 protein_coding Yes 100.00%			12.51	72.2709	TRUE	oxidation of m(M307, M318)	oxidation of m(2)			8	11	0.128838	0.00364932	135.937	100	100	Validated	Y	Y	aTIS		equal
	ENSMUST00000107107_4_94603025_aTIS		ENSMUST00000107107_4_94603025_aTIS	Single Protein	P27612 PLAP_MOUSE ATG 0 protein_coding Yes 100.00%			17.1285	92.9471	TRUE	oxidation of m(M442)	oxidation of m(1)			13	20	0.506892	0.00677396	87.1656	100	100	Validated	Y	Y	aTIS		equal
	Q64213	ENSMUST00000113487_19_6364067_5UTR, ENSMUST00000113488_19_6364067_5UTR, ENSMUST00000113489_19_6364067_5UTR, ENSMUST00000131252_19_6364067_5UTR	ENSMUST00000113487_19_6364067_5UTR, ENSMUST00000113488_19_6364067_5UTR, ENSMUST00000113489_19_6364067_5UTR, ENSMUST00000131252_19_6364067_5UTR, Q64213	Related and Unrelated Proteins	Splicing factor 1 (SF01_MOUSE)	Sf1		16.6922	55.2833	TRUE	oxidation of m(M195, M212)	oxidation of m(2)			12	15	0.637894	0.0045722	70.3581	100	100	Validated	Y	Y	aTIS		equal
	O35691	ENSMUST00000021381_12_59066958_5UTR	ENSMUST00000021381_12_59066958_5UTR, O35691	Unrelated Proteins	Pinin (PININ_MOUSE)	Pnn		22.8966	90.4828	FALSE	oxidation of m(M133, M386, M391, M405, M428)	oxidation of m(5)			12	16	0.234818	0.00715734	82.3864	100	100	Validated	Y	Y	aTIS		equal
	ENSMUST00000095793_14_56402701_aTIS		ENSMUST00000095793_14_56402701_aTIS	Single Protein	Q99MV7 RNF17_MOUSE ATG 0 protein_coding No 100.00%			5.60976	75.122	TRUE	oxidation of m(M140)	oxidation of m(1)			6	7	0.0797752	0.00255387	185.48	100	100	Validated	Y	Y	aTIS		equal
	ENSMUST00000031697_6_47484905_aTIS		ENSMUST00000031697_6_47484905_aTIS	Single Protein	Q9WTX6 CUL1_MOUSE ATG 0 protein_coding Yes 100.00%			10.9536	90.7216	TRUE	oxidation of m(M111, M261, M450, M488)	oxidation of m(4)			9	12	0.220502	0.00561522	89.635	100	100	Validated	Y	Y	aTIS		equal
	ENSMUST00000174008_9_21632833_aTIS	ENSMUST00000034707_9_21632833_aTIS, ENSMUST00000098948_9_21632833_aTIS	ENSMUST00000034707_9_21632833_aTIS, ENSMUST00000098948_9_21632833_aTIS, ENSMUST00000174008_9_21632833_aTIS	Related Proteins	Q3TKT4 SMCA4_MOUSE ATG 0 protein_coding Yes 100.00%			6.50961	71.8537	TRUE	oxidation of m(M84, M612)	oxidation of m(2)			8	10	0.0865158	0.00326509	181.313	100	100	Validated	Y	Y	aTIS		equal
	ENSMUST00000065398_2_31974564_aTIS		ENSMUST00000065398_2_31974564_aTIS	Single Protein	Q80U93 NU214_MOUSE ATG 0 protein_coding Yes 100.00%			4.55635	46.0911	TRUE	oxidation of m(M5, M8)	oxidation of m(2)			8	12	0.170513	0.00433723	212.847	100	100	Validated	Y	Y	aTIS		equal
	Q6ZQ08	ENSMUST00000068452_8_95788731_aTIS, ENSMUST00000098473_8_95788731_aTIS	ENSMUST00000068452_8_95788731_aTIS, ENSMUST00000098473_8_95788731_aTIS, Q6ZQ08	Related and Unrelated Proteins	CCR4-NOT transcription complex subunit 1 (CNOT1_MOUSE)	Cnot1		6.56842	77.5579	TRUE	oxidation of m(M1004, M1486, M1487, M2153)	oxidation of m(4)			11	14	0.125646	0.0016638	266.637	100	100	Validated	Y	Y	aTIS		equal
	ENSMUST00000088652_X_57054010_aTIS		ENSMUST00000088652_X_57054010_aTIS	Single Protein	Q8BGC0 HTSF1_MOUSE ATG 0 protein_coding Yes 100.00%			11.0964	95.6407	TRUE					4	7	0.0944998	0.00115221	86.1875	100	100	Validated	Y	Y	aTIS		equal
	Q04692	ENSMUST00000031984_6_65042721_5UTR	ENSMUST00000031984_6_65042721_5UTR, Q04692	Unrelated Proteins	SWI/SNF-related matrix-associated actin-dependent regulator of chromatin subfamily A containing DEAD/H box 1 (SMRCD_MOUSE)	Smarcad1		15.8668	89.9119	TRUE	oxidation of m(M996, M1007)	oxidation of m(2)			13	15	0.270574	0.00199535	116.378	100	100	Validated	Y	Y	aTIS		equal
	ENSMUST00000024627_17_15707087_aTIS		ENSMUST00000024627_17_15707087_aTIS	Single Protein	P40201 CHD1_MOUSE ATG 0 protein_coding Yes 100.00%			7.01344	90.5903	FALSE	oxidation of m(M988)	oxidation of m(1)			5	6	0.0444026	0.000927764	196.264	100	100	Validated	Y	Y	aTIS		equal
	ENSMUST00000024727_17_45433435_aTIS		ENSMUST00000024727_17_45433435_aTIS	Single Protein	Q6A068 CDC5L_MOUSE ATG 0 protein_coding Yes 100.00%			20.3242	91.7706	TRUE	oxidation of m(M144, M151, M456, M640)	oxidation of m(4)			13	15	0.256715	0.00539916	92.1325	100	100	Validated	Y	Y	aTIS		equal
	ENSMUST00000036493_3_101604414_aTIS		ENSMUST00000036493_3_101604414_aTIS	Single Protein	Q8VDN2 AT1A1_MOUSE ATG 0 protein_coding Yes 100.00%			11.9257	74.7801	TRUE	oxidation of m(M673, M748)	oxidation of m(2)			9	11	0.227747	0.00207977	112.91	100	100	Validated	Y	Y	aTIS		equal
	O88491	ENSMUST00000099490_13_55213221_aTIS	ENSMUST00000099490_13_55213221_aTIS, O88491	Unrelated Proteins	Histone-lysine N-methyltransferase, H3 lysine-36 and H4 lysine-20 specific (NSD1_MOUSE)	Nsd1		2.66615	85.9351	FALSE	oxidation of m(M353, M993)	oxidation of m(2)			3	3	0.0218214	0.000258543	283.905	100	100	Validated	Y	Y	aTIS		equal
	ENSMUST00000004202_9_20952787_aTIS	ENSMUST00000177754_9_20941454_aTIS	ENSMUST00000004202_9_20952787_aTIS, ENSMUST00000177754_9_20941454_aTIS	Related Proteins	P13864 DNMT1_MOUSE ATG 0 protein_coding Yes 100.00%			6.91358	94.8765	FALSE	oxidation of m(M386, M715)	oxidation of m(2)			8	9	0.0841459	0.000825794	183.074	100	100	Validated	Y	Y	aTIS		equal
	P26350	ENSMUST00000045897_1_86526882_5UTR, ENSMUST00000052615_14_8800485_ntr, ENSMUST00000178993_3_124385642_ntr	ENSMUST00000045897_1_86526882_5UTR, ENSMUST00000052615_14_8800485_ntr, ENSMUST00000178993_3_124385642_ntr, P26350	Related and Unrelated Proteins	Prothymosin alpha (PTMA_MOUSE)	Ptma		54.955	47.7477	TRUE					13	205	18.9526	2.54552	12.2471	100	100	Validated	Y	Y	aTIS		equal
	Q9R0P5	ENSMUST00000103172_2_143915561_5UTR	ENSMUST00000103172_2_143915561_5UTR, Q9R0P5	Unrelated Proteins	Destrin (DEST_MOUSE)	Dstn		24.8485	100	TRUE					12	70	1.78256	0.302581	18.5095	100	100	Validated	Y	Y	aTIS		equal
	ENSMUST00000100507_5_140419361_aTIS		ENSMUST00000100507_5_140419361_aTIS	Single Protein	Q8JZQ9 EIF3B_MOUSE ATG 0 protein_coding Yes 100.00%			14.944	82.1918	TRUE	oxidation of m(M550)	oxidation of m(1)			12	47	0.34596	0.0169594	91.3131	100	100	Validated	Y	Y	aTIS		equal
	P68372	ENSMUST00000043584_2_25224629_5UTR, ENSMUST00000071135_17_57087513_aTIS, ENSMUST00000145607_2_25224590_ntr	ENSMUST00000043584_2_25224629_5UTR, ENSMUST00000071135_17_57087513_aTIS, ENSMUST00000145607_2_25224590_ntr, P68372	Related and Unrelated Proteins	Tubulin beta-4B chain (TBB4B_MOUSE)	Tubb4b		9.88764	72.1348	TRUE					12	47	1.15443	0.0123598	49.799	100	100	Validated	Y	Y	aTIS		equal
	ENSMUST00000087351_15_103240514_aTIS	ENSMUST00000022493_15_22714830_ntr, ENSMUST00000036004_15_103240514_aTIS, ENSMUST00000050143_18_27598644_aTIS	ENSMUST00000022493_15_22714830_ntr, ENSMUST00000036004_15_103240514_aTIS, ENSMUST00000050143_18_27598644_aTIS, ENSMUST00000087351_15_103240514_aTIS	Related Proteins	P49312 ROA1_MOUSE ATG 0 protein_coding Yes 100.00%			16.25	85.9375	TRUE	oxidation of m(M137)	oxidation of m(1)			12	26	1.03092	0.0102314	34.1753	100	100	Validated	Y	Y	aTIS		equal
	ENSMUST00000076364_9_50344941_aTIS		ENSMUST00000076364_9_50344941_aTIS	Single Protein	Q6ZWV3 RL10_MOUSE ATG 0 protein_coding Yes 100.00%			18.6916	100	TRUE	oxidation of m(M52, M184)	oxidation of m(2)			12	32	0.930698	0.0353733	24.5879	100	100	Validated	Y	Y	aTIS		equal
	ENSMUST00000105675_4_150908407_aTIS	ENSMUST00000105676_4_150908407_aTIS	ENSMUST00000105675_4_150908407_aTIS, ENSMUST00000105676_4_150908407_aTIS	Related Proteins	Q99LX0 PARK7_MOUSE ATG 0 protein_coding Yes 100.00%			29.6296	100	TRUE	oxidation of m(M17, M26, M51, M87)	oxidation of m(4)			10	31	1.84804	0.0582298	20.0084	100	100	Validated	Y	Y	aTIS		equal
	Q9D8N0	ENSMUST00000052248_19_8967208_5UTR	ENSMUST00000052248_19_8967208_5UTR, Q9D8N0	Unrelated Proteins	Elongation factor 1-gamma (EF1G_MOUSE)	Eef1g		17.6201	90.8467	TRUE	oxidation of m(M263)	oxidation of m(1)			14	30	0.858792	0.0244652	50.0292	100	100	Validated	Y	Y	aTIS		equal
	ENSMUST00000028949_2_151494308_aTIS	ENSMUST00000089140_2_151494308_aTIS, ENSMUST00000103160_2_151494308_aTIS	ENSMUST00000028949_2_151494308_aTIS, ENSMUST00000089140_2_151494308_aTIS, ENSMUST00000103160_2_151494308_aTIS	Related Proteins	Q9CZ44 NSF1C_MOUSE ATG 0 protein_coding Yes 100.00%			30	89.4595	TRUE					13	23	1.11349	0.0177635	40.6854	100	100	Validated	Y	Y	aTIS		equal
	ENSMUST00000043881_10_20322013_aTIS	ENSMUST00000092678_10_20322013_aTIS	ENSMUST00000043881_10_20322013_aTIS, ENSMUST00000092678_10_20322013_aTIS	Related Proteins	Q8K019 BCLF1_MOUSE ATG 0 protein_coding Yes 100.00%			11.4255	96.6268	TRUE	oxidation of m(M904)	oxidation of m(1)			11	22	0.135733	0.00583572	105.939	100	100	Validated	Y	Y	aTIS		equal
	ENSMUST00000023116_15_81872513_aTIS		ENSMUST00000023116_15_81872513_aTIS	Single Protein	Q99KI0 ACON_MOUSE ATG 0 protein_coding Yes 100.00%			16.7949	80	TRUE					14	25	0.454758	0.0093686	85.41	100	100	Validated	Y	Y	aTIS		equal
	Q80UM3	ENSMUST00000029303_3_51416293_5UTR	ENSMUST00000029303_3_51416293_5UTR, Q80UM3	Unrelated Proteins	N-alpha-acetyltransferase 15, NatA auxiliary subunit (NAA15_MOUSE)	Naa15		14.9133	100	TRUE	oxidation of m(M482, M485, M587, M802, M838, M846)	oxidation of m(6)			10	20	0.187482	0.00232363	100.897	100	100	Validated	Y	Y	aTIS		equal
	ENSMUST00000031032_5_31220422_aTIS		ENSMUST00000031032_5_31220422_aTIS	Single Protein	Q61074 PPM1G_MOUSE ATG 0 protein_coding Yes 100.00%			20.2952	61.4391	TRUE	oxidation of m(M151, M359)	oxidation of m(2)			12	21	0.778279	0.0138182	58.6915	100	100	Validated	Y	Y	aTIS		equal
	ENSMUST00000071103_12_13249119_aTIS		ENSMUST00000071103_12_13249119_aTIS	Single Protein	Q91VR5 DDX1_MOUSE ATG 0 protein_coding Yes 100.00%			20.1351	88.3784	TRUE	oxidation of m(M484, M527)	oxidation of m(2)			11	22	0.325019	0.00873801	82.4478	100	100	Validated	Y	Y	aTIS		equal
	ENSMUST00000129339_1_63177212_aTIS		ENSMUST00000129339_1_63177212_aTIS	Single Protein	O70251 EF1B_MOUSE ATG 0 protein_coding Yes 100.00%			61.7778	85.7778	TRUE	oxidation of m(M155, M202, M217)	oxidation of m(3)			13	24	2.31131	0.0509834	24.6782	100	100	Validated	Y	Y	aTIS		equal
	ENSMUST00000001825_9_18292397_aTIS		ENSMUST00000001825_9_18292397_aTIS	Single Protein	Q9D1P4 CHRD1_MOUSE ATG 0 protein_coding Yes 100.00%			32.6284	100	TRUE	oxidation of m(M115)	oxidation of m(1)			11	20	0.755676	0.0265956	37.3267	100	100	Validated	Y	Y	aTIS		equal
	P60335	ENSMUST00000053015_6_86525951_5UTR	ENSMUST00000053015_6_86525951_5UTR, P60335	Unrelated Proteins	Poly(rC)-binding protein 1 (PCBP1_MOUSE)	Pcbp1		25.2809	89.6067	TRUE	oxidation of m(M87, M137)	oxidation of m(2)			11	19	1.39503	0.0126804	37.4739	100	100	Validated	Y	Y	aTIS		equal
	ENSMUST00000022380_14_45329848_aTIS		ENSMUST00000022380_14_45329848_aTIS	Single Protein	P62334 PRS10_MOUSE ATG 0 protein_coding Yes 100.00%			24.9357	100	TRUE	oxidation of m(M122, M368)	oxidation of m(2)			13	21	0.706644	0.0116802	44.1451	100	100	Validated	Y	Y	aTIS		equal
	ENSMUST00000041053_18_74779250_aTIS		ENSMUST00000041053_18_74779250_aTIS	Single Protein	Q8BWT1 THIM_MOUSE ATG 0 protein_coding Yes 100.00%			44.5844	100	TRUE	oxidation of m(M60, M122, M203, M217, M314)	oxidation of m(5)			11	17	0.883649	0.00963654	41.8034	100	100	Validated	Y	Y	aTIS		equal
	P46061	ENSMUST00000052374_15_81729877_5UTR, ENSMUST00000170134_15_81729877_5UTR	ENSMUST00000052374_15_81729877_5UTR, ENSMUST00000170134_15_81729877_5UTR, P46061	Related and Unrelated Proteins	Ran GTPase-activating protein 1 (RAGP1_MOUSE)	Rangap1		17.657	71.4771	TRUE	oxidation of m(M345, M350)	oxidation of m(2)			11	19	0.547587	0.0152648	63.4914	100	100	Validated	Y	Y	aTIS		equal
	Q9Z0U1	ENSMUST00000099558_19_24224886_5UTR	ENSMUST00000099558_19_24224886_5UTR, Q9Z0U1	Unrelated Proteins	Tight junction protein ZO-2 (ZO2_MOUSE)	Tjp2		15.3385	87.832	TRUE	oxidation of m(M1035)	oxidation of m(1)			13	19	0.200241	0.00569562	131.2	100	100	Validated	Y	Y	aTIS		equal
	ENSMUST00000034131_8_85299457_aTIS		ENSMUST00000034131_8_85299457_aTIS	Single Protein	Q9EQH3 VPS35_MOUSE ATG 0 protein_coding Yes 100.00%			17.9648	83.2915	TRUE	oxidation of m(M180, M342)	oxidation of m(2)			10	15	0.302994	0.0074121	91.6548	100	100	Validated	Y	Y	aTIS		equal
	ENSMUST00000047910_10_93889688_aTIS	ENSMUST00000181217_10_93889688_aTIS	ENSMUST00000047910_10_93889688_aTIS, ENSMUST00000181217_10_93889688_aTIS	Related Proteins	O08663 MAP2_MOUSE ATG 0 protein_coding Yes 100.00%			31.59	91.6318	TRUE	oxidation of m(M308, M378, M384)	oxidation of m(3)			10	14	0.433013	0.00844666	52.8883	100	100	Validated	Y	Y	aTIS		equal
	ENSMUST00000048305_12_101082870_aTIS	ENSMUST00000163095_12_101082870_aTIS	ENSMUST00000048305_12_101082870_aTIS, ENSMUST00000163095_12_101082870_aTIS	Related Proteins	Q6P2K6 P4R3A_MOUSE ATG 0 protein_coding Yes 100.00%			18.1707	86.9512	TRUE	oxidation of m(M125, M303, M668, M677, M697)	oxidation of m(5)			10	16	0.280934	0.00677711	93.7831	100	100	Validated	Y	Y	aTIS		equal
	P40124	ENSMUST00000106255_4_122885849_5UTR	ENSMUST00000106255_4_122885849_5UTR, P40124	Unrelated Proteins	Adenylyl cyclase-associated protein 1 (CAP1_MOUSE)	Cap1		15.6118	91.7722	TRUE	oxidation of m(M27, M436)	oxidation of m(2)			9	15	0.526418	0.0100628	51.5324	100	100	Validated	Y	Y	aTIS		equal
	Q8BJW6	ENSMUST00000029387_3_58526035_5UTR	ENSMUST00000029387_3_58526035_5UTR, Q8BJW6	Unrelated Proteins	Eukaryotic translation initiation factor 2A (EIF2A_MOUSE)	Eif2a		27.0224	100	TRUE	oxidation of m(M114)	oxidation of m(1)			12	16	0.561523	0.00862158	64.3628	100	100	Validated	Y	Y	aTIS		equal
	P70698	ENSMUST00000030381_4_120570183_5UTR	ENSMUST00000030381_4_120570183_5UTR, P70698	Unrelated Proteins	CTP synthase 1 (PYRG1_MOUSE)	Ctps1		19.9662	80.203	TRUE	oxidation of m(M232, M436, M444, M448)	oxidation of m(4)			9	14	0.362474	0.00704833	66.6401	100	100	Validated	Y	Y	aTIS		equal
	O08550	ENSMUST00000006470_7_30588717_aTIS, ENSMUST00000108154_7_30588717_aTIS	ENSMUST00000006470_7_30588717_aTIS, ENSMUST00000108154_7_30588717_aTIS, O08550	Related and Unrelated Proteins	Histone-lysine N-methyltransferase 2B (KMT2B_MOUSE)	Kmt2b		2.13785	78.6583	TRUE	oxidation of m(M2641)	oxidation of m(1)			3	3	0.0209607	0.000379346	294.636	100	100	Validated	Y	Y	aTIS		equal
	ENSMUST00000030143_4_41251633_aTIS		ENSMUST00000030143_4_41251633_aTIS	Single Protein	Q91VX2 UBAP2_MOUSE ATG 0 protein_coding Yes 100.00%			10.7774	46.0247	TRUE	oxidation of m(M19, M1028)	oxidation of m(2)			10	15	0.365008	0.00493475	117.894	100	100	Validated	Y	Y	aTIS		equal
	Q91YK2	ENSMUST00000081339_17_32036274_5UTR	ENSMUST00000081339_17_32036274_5UTR, Q91YK2	Unrelated Proteins	Ribosomal RNA processing protein 1 homolog B (RRP1B_MOUSE)	Rrp1b		17.8177	88.3978	TRUE	oxidation of m(M476)	oxidation of m(1)			10	13	0.221677	0.0019683	80.5321	100	100	Validated	Y	Y	aTIS		equal
	ENSMUST00000109572_2_156493918_aTIS	ENSMUST00000103136_2_156421230_5UTR, ENSMUST00000109574_2_156493918_aTIS, ENSMUST00000109577_2_156493918_aTIS	ENSMUST00000103136_2_156421230_5UTR, ENSMUST00000109572_2_156493918_aTIS, ENSMUST00000109574_2_156493918_aTIS, ENSMUST00000109577_2_156493918_aTIS	Related Proteins	Q9Z2H5 E41L1_MOUSE E41L1_MOUSE E41L1_MOUSE ATG 0 protein_coding Yes 425_A_T_1 89.44% 100.00% 84.10%			18.859	94.6117	TRUE	oxidation of m(M63)	oxidation of m(1)			10	13	0.295268	0.00479829	70.5849	100	100	Validated	Y	Y	aTIS		equal
	ENSMUST00000006856_X_93632111_aTIS		ENSMUST00000006856_X_93632111_aTIS	Single Protein	P33609 DPOLA_MOUSE ATG 0 protein_coding Yes 100.00%			9.48805	92.628	TRUE	oxidation of m(M912)	oxidation of m(1)			10	11	0.132541	0.00160805	167.233	100	100	Validated	Y	Y	aTIS		equal
	P63005	ENSMUST00000021091_11_74699390_5UTR	ENSMUST00000021091_11_74699390_5UTR, P63005	Unrelated Proteins	Platelet-activating factor acetylhydrolase IB subunit alpha (LIS1_MOUSE)	Pafah1b1		26.8293	100	TRUE	oxidation of m(M39, M239)	oxidation of m(2)			12	15	0.701254	0.0102543	46.6401	100	100	Validated	Y	Y	aTIS		equal
	Q71LX4	ENSMUST00000040025_9_67397647_aTIS	ENSMUST00000040025_9_67397647_aTIS, Q71LX4	Unrelated Proteins	Talin-2 (TLN2_MOUSE)	Tln2		3.74737	84.8421	TRUE	oxidation of m(M422, M854, M1302, M1379, M1400)	oxidation of m(5)			8	8	0.0804718	0.000638847	253.462	100	100	Validated	Y	Y	aTIS		equal
	ENSMUST00000043359_8_80739096_aTIS		ENSMUST00000043359_8_80739096_aTIS	Single Protein	Q91ZW3 SMCA5_MOUSE ATG 0 protein_coding Yes 100.00%			7.04091	86.0133	TRUE					9	11	0.136464	0.00312785	121.55	100	100	Validated	Y	Y	aTIS		equal
	ENSMUST00000044620_5_150523213_aTIS		ENSMUST00000044620_5_150523213_aTIS	Single Protein	P97929 BRCA2_MOUSE ATG 0 protein_coding Yes 100.00%			1.62211	84.9805	FALSE	oxidation of m(M903, M2186)	oxidation of m(2)			3	3	0.0177324	0.000111094	370.432	100	100	Validated	Y	Y	aTIS		equal
	Q9R1C7	ENSMUST00000076313_2_53191199_5UTR	ENSMUST00000076313_2_53191199_5UTR, Q9R1C7	Unrelated Proteins	Pre-mRNA-processing factor 40 homolog A (PR40A_MOUSE)	Prpf40a		9.44386	73.1375	TRUE					9	12	0.145048	0.00317679	108.412	100	100	Validated	Y	Y	aTIS		equal
	ENSMUST00000084820_9_118506486_aTIS		ENSMUST00000084820_9_118506486_aTIS	Single Protein	Q91VW5 GOGA4_MOUSE ATG 0 protein_coding Yes 100.00%			2.41287	98.3467	FALSE					3	3	0.0195379	0.000249542	257.406	100	100	Validated	Y	Y	aTIS		equal
	Q9Z2H5	ENSMUST00000103136_2_156421230_5UTR, ENSMUST00000109577_2_156493918_aTIS	ENSMUST00000103136_2_156421230_5UTR, ENSMUST00000109577_2_156493918_aTIS, Q9Z2H5	Related and Unrelated Proteins	Band 4.1-like protein 1 (E41L1_MOUSE)	Epb41l1		14.3345	88.0546	TRUE	oxidation of m(M63, M688)	oxidation of m(2)			10	11	0.230524	0.00303389	98.254	100	100	Validated	Y	Y	aTIS		equal
	Q6NZF1	ENSMUST00000027736_1_133647455_5UTR	ENSMUST00000027736_1_133647455_5UTR, Q6NZF1	Unrelated Proteins	Zinc finger CCCH domain-containing protein 11A (ZC11A_MOUSE)	Zc3h11a		13.8889	91.1616	TRUE	oxidation of m(M515)	oxidation of m(1)			8	9	0.177054	0.00175221	86.4384	100	100	Validated	Y	Y	aTIS		equal
	ENSMUST00000080813_7_81345204_aTIS	ENSMUST00000119032_11_20446424_ntr, ENSMUST00000156346_7_81345204_ntr	ENSMUST00000080813_7_81345204_aTIS, ENSMUST00000119032_11_20446424_ntr, ENSMUST00000156346_7_81345204_ntr	Related Proteins	P63276 RS17_MOUSE ATG 0 protein_coding Yes 100.00%			25.9259	100	TRUE					11	103	1.64897	0.237848	15.5144	100	100	Validated	Y	Y	aTIS		equal
	P60710	ENSMUST00000062147_11_120348091_aTIS, ENSMUST00000100497_5_142906675_5UTR, ENSMUST00000106215_11_120348091_aTIS, ENSMUST00000167721_5_142906675_5UTR	ENSMUST00000062147_11_120348091_aTIS, ENSMUST00000100497_5_142906675_5UTR, ENSMUST00000106215_11_120348091_aTIS, ENSMUST00000167721_5_142906675_5UTR, P60710	Related and Unrelated Proteins	Actin, cytoplasmic 1 (ACTB_MOUSE)	Actb		3.46667	100	TRUE					10	68	0.895736	0.0279272	41.7097	100	100	Validated	Y	Y	aTIS		equal
	Q9D819	ENSMUST00000020286_10_61648626_5UTR	ENSMUST00000020286_10_61648626_5UTR, Q9D819	Unrelated Proteins	Inorganic pyrophosphatase (IPYR_MOUSE)	Ppa1		32.526	100	TRUE					10	34	0.895736	0.0326454	32.6462	100	100	Validated	Y	Y	aTIS		equal
	ENSMUST00000032165_6_88465528_aTIS		ENSMUST00000032165_6_88465528_aTIS	Single Protein	P60122 RUVB1_MOUSE ATG 0 protein_coding Yes 100.00%			25.2193	85.307	TRUE	oxidation of m(M147)	oxidation of m(1)			12	33	0.637894	0.0195678	50.1823	100	100	Validated	Y	Y	aTIS		equal
	ENSMUST00000003493_9_22003459_aTIS	ENSMUST00000115331_9_22003459_aTIS	ENSMUST00000003493_9_22003459_aTIS, ENSMUST00000115331_9_22003459_aTIS	Related Proteins	O08795 GLU2B_MOUSE ATG 0 protein_coding Yes 100.00%			26.8714	59.309	TRUE	oxidation of m(M349, M497, M500)	oxidation of m(3)			11	30	0.676833	0.0517094	58.7558	100	100	Validated	Y	Y	aTIS		equal
	ENSMUST00000022228_13_104816728_aTIS		ENSMUST00000022228_13_104816728_aTIS	Single Protein	Q3TKY6 CWC27_MOUSE ATG 0 protein_coding Yes 100.00%			32.8358	92.7505	TRUE	oxidation of m(M274, M435)	oxidation of m(2)			10	24	0.343399	0.0201076	53.5099	100	100	Validated	Y	Y	aTIS		equal
	ENSMUST00000032824_7_28050018_aTIS		ENSMUST00000032824_7_28050018_aTIS	Single Protein	P54775 PRS6B_MOUSE ATG 0 protein_coding Yes 100.00%			31.1005	74.6411	TRUE	oxidation of m(M152, M163, M170, M352)	oxidation of m(4)			9	24	0.554137	0.0433836	47.3786	100	100	Validated	Y	Y	aTIS		equal
	ENSMUST00000107840_7_44986318_aTIS	ENSMUST00000045325_7_44986318_aTIS, ENSMUST00000107842_7_44986318_aTIS, ENSMUST00000107843_7_44986318_aTIS	ENSMUST00000045325_7_44986318_aTIS, ENSMUST00000107840_7_44986318_aTIS, ENSMUST00000107842_7_44986318_aTIS, ENSMUST00000107843_7_44986318_aTIS	Related Proteins	Q9JIF0 ANM1_MOUSE ATG 0 protein_coding Yes 100.00%			19.8113	100	TRUE	oxidation of m(M284)	oxidation of m(1)			11	27	0.982884	0.0137213	36.5433	100	100	Validated	Y	Y	aTIS		equal
	ENSMUST00000002445_17_56673390_aTIS		ENSMUST00000002445_17_56673390_aTIS	Single Protein	Q9CT10 RANB3_MOUSE ATG 0 protein_coding Yes 100.00%			29.5316	75.9674	TRUE					10	23	0.668101	0.0219124	52.5407	100	100	Validated	Y	Y	aTIS		equal
	Q922B2	ENSMUST00000027602_1_128417316_5UTR	ENSMUST00000027602_1_128417316_5UTR, Q922B2	Unrelated Proteins	Aspartate--tRNA ligase, cytoplasmic (SYDC_MOUSE)	Dars		11.3772	93.2136	TRUE	oxidation of m(M362)	oxidation of m(1)			10	23	0.467799	0.0162818	57.1112	100	100	Validated	Y	Y	aTIS		equal
	Q9QYJ0	ENSMUST00000034138_8_85555247_aTIS	ENSMUST00000034138_8_85555247_aTIS, Q9QYJ0	Unrelated Proteins	DnaJ homolog subfamily A member 2 (DNJA2_MOUSE)	Dnaja2		27.4272	91.9903	TRUE	oxidation of m(M178, M182)	oxidation of m(2)			12	22	0.652654	0.0127526	45.7166	100	100	Validated	Y	Y	aTIS		equal
	ENSMUST00000021425_12_87266842_aTIS		ENSMUST00000021425_12_87266842_aTIS	Single Protein	Q8BK64 AHSA1_MOUSE ATG 0 protein_coding Yes 100.00%			27.5148	100	FALSE	oxidation of m(M136, M163, M252, M302)	oxidation of m(4)			8	20	0.567191	0.0115655	38.0932	100	100	Validated	Y	Y	aTIS		equal
	ENSMUST00000109399_13_98890974_5UTR	ENSMUST00000109401_13_98926265_aTIS	ENSMUST00000109399_13_98890974_5UTR, ENSMUST00000109401_13_98926265_aTIS	Related Proteins	Q8BFY9 TNPO1_MOUSE ACG -69 protein_coding Yes 100.00%			10.7338	73.494	TRUE	oxidation of m(M198)	oxidation of m(1)			13	23	0.498565	0.00515871	103.647	100	100	Validated	Y	Y	aTIS		equal
	ENSMUST00000025546_18_84681897_aTIS		ENSMUST00000025546_18_84681897_aTIS	Single Protein	Q9D1A2 CNDP2_MOUSE ATG 0 protein_coding Yes 100.00%			25.4737	93.0526	TRUE	oxidation of m(M165, M348, M433)	oxidation of m(3)			9	15	0.489625	0.00919418	52.7336	100	100	Validated	Y	Y	aTIS		equal
	P16460	ENSMUST00000102840_2_31470328_5UTR	ENSMUST00000102840_2_31470328_5UTR, P16460	Unrelated Proteins	Argininosuccinate synthase (ASSY_MOUSE)	Ass1		24.7573	91.5049	TRUE	oxidation of m(M161, M181, M186, M302, M377)	oxidation of m(5)			12	20	0.701254	0.0161821	46.555	100	100	Validated	Y	Y	aTIS		equal
	ENSMUST00000025679_19_7206259_aTIS		ENSMUST00000025679_19_7206259_aTIS	Single Protein	Q7TQI3 OTUB1_MOUSE ATG 0 protein_coding Yes 100.00%			25.0923	100	TRUE	oxidation of m(M31, M211)	oxidation of m(2)			11	18	1.75423	0.0222207	31.2504	100	100	Validated	Y	Y	aTIS		equal
	ENSMUST00000033776_X_75096112_aTIS		ENSMUST00000033776_X_75096112_aTIS	Single Protein	Q9ESX5 DKC1_MOUSE ATG 0 protein_coding Yes 100.00%			22.2004	100	TRUE					9	13	0.295687	0.0101061	57.3653	100	100	Validated	Y	Y	aTIS		equal
	Q62448	ENSMUST00000161051_7_111081547_aTIS, ENSMUST00000162415_7_111081547_aTIS	ENSMUST00000161051_7_111081547_aTIS, ENSMUST00000162415_7_111081547_aTIS, Q62448	Related and Unrelated Proteins	Eukaryotic translation initiation factor 4 gamma 2 (IF4G2_MOUSE)	Eif4g2		13.3554	92.6049	TRUE	oxidation of m(M247, M258, M618)	oxidation of m(3)			8	14	0.182299	0.00211455	102.041	100	100	Validated	Y	Y	aTIS		equal
	Q5XG71	ENSMUST00000004470_10_88826650_aTIS	ENSMUST00000004470_10_88826650_aTIS, Q5XG71	Unrelated Proteins	Small subunit processome component 20 homolog (UTP20_MOUSE)	Utp20		4.51937	87.5897	TRUE	oxidation of m(M1571, M1577, M1706, M1715, M1720)	oxidation of m(5)			8	11	0.0540401	0.00153239	317.542	100	100	Validated	Y	Y	aTIS		equal
	Q8C7R4	ENSMUST00000039373_5_86172738_aTIS	ENSMUST00000039373_5_86172738_aTIS, Q8C7R4	Unrelated Proteins	Ubiquitin-like modifier-activating enzyme 6 (UBA6_MOUSE)	Uba6		13.0104	92.4976	TRUE	oxidation of m(M492)	oxidation of m(1)			11	13	0.28825	0.00279244	117.891	100	100	Validated	Y	Y	aTIS		equal
	ENSMUST00000130643_17_28622412_aTIS		ENSMUST00000130643_17_28622412_aTIS	Single Protein	O70551 SRPK1_MOUSE ATG 0 protein_coding Yes 100.00%			23.7654	81.7901	TRUE	oxidation of m(M143)	oxidation of m(1)			12	17	0.412538	0.00796203	73.0428	100	100	Validated	Y	Y	aTIS		equal
	Q689Z5	ENSMUST00000168651_5_124414527_aTIS	ENSMUST00000168651_5_124414527_aTIS, Q689Z5	Unrelated Proteins	Protein strawberry notch homolog 1 (SBNO1_MOUSE)	Sbno1		9.35252	87.7698	TRUE	oxidation of m(M234, M244, M887, M1141)	oxidation of m(4)			8	11	0.110336	0.00290661	153.642	100	100	Validated	Y	Y	aTIS		equal
	ENSMUST00000173078_8_79639906_aTIS	ENSMUST00000173286_8_79639906_aTIS	ENSMUST00000173078_8_79639906_aTIS, ENSMUST00000173286_8_79639906_aTIS	Related Proteins	B2RRE7 OTUD4_MOUSE ATG 0 protein_coding Yes 100.00%			12.4661	76.6034	TRUE					10	14	0.209608	0.00363979	122.979	100	100	Validated	Y	Y	aTIS		equal
	ENSMUST00000005964_3_138443182_aTIS		ENSMUST00000005964_3_138443182_aTIS	Single Protein	P28474 ADHX_MOUSE ATG 0 protein_coding Yes 100.00%			24.3316	88.2353	TRUE	oxidation of m(M362)	oxidation of m(1)			9	11	0.750827	0.00809196	39.5221	100	100	Validated	Y	Y	aTIS		equal
	ENSMUST00000093073_8_122383414_aTIS	ENSMUST00000017622_8_122383414_aTIS, ENSMUST00000176629_8_122383414_aTIS	ENSMUST00000017622_8_122383414_aTIS, ENSMUST00000093073_8_122383414_aTIS, ENSMUST00000176629_8_122383414_aTIS	Related Proteins	Q0P678 ZCH18_MOUSE ATG 0 protein_coding Yes 100.00%			14.9789	90.6118	TRUE					9	11	0.124958	0.00388246	105.631	100	100	Validated	Y	Y	aTIS		equal
	Q9CQ65	ENSMUST00000058030_4_89137426_5UTR	ENSMUST00000058030_4_89137426_5UTR, Q9CQ65	Unrelated Proteins	S-methyl-5'-thioadenosine phosphorylase (MTAP_MOUSE)	Mtap		23.6749	100	TRUE	oxidation of m(M107, M196)	oxidation of m(2)			9	12	0.995262	0.0101828	31.0417	100	100	Validated	Y	Y	aTIS		equal
	P17225	ENSMUST00000095457_10_79854672_5UTR, ENSMUST00000165704_10_79854651_5UTR, ENSMUST00000172282_10_79854651_5UTR	ENSMUST00000095457_10_79854672_5UTR, ENSMUST00000165704_10_79854651_5UTR, ENSMUST00000172282_10_79854651_5UTR, P17225	Related and Unrelated Proteins	Polypyrimidine tract-binding protein 1 (PTBP1_MOUSE)	Ptbp1		17.6471	77.0398	TRUE	oxidation of m(M292)	oxidation of m(1)			10	14	0.632172	0.00533753	56.443	100	100	Validated	Y	Y	aTIS		equal
	ENSMUST00000034803_9_49055683_aTIS		ENSMUST00000034803_9_49055683_aTIS	Single Protein	O54692 ZW10_MOUSE ATG 0 protein_coding Yes 100.00%			16.5597	100	TRUE	oxidation of m(M53, M613, M690)	oxidation of m(3)			8	9	0.241989	0.00363617	88.0063	100	100	Validated	Y	Y	aTIS		equal
	ENSMUST00000040202_7_126503192_aTIS	ENSMUST00000167759_7_126502330_aTIS	ENSMUST00000040202_7_126503192_aTIS, ENSMUST00000167759_7_126502330_aTIS	Related Proteins	Q7TQH0 ATX2L_MOUSE ATG 0 protein_coding Yes 100.00%			8.48427	55.3861	TRUE	oxidation of m(M245, M254, M595)	oxidation of m(3)			8	11	0.251875	0.00433714	110.58	100	100	Validated	Y	Y	aTIS		equal
	ENSMUST00000045312_X_152016532_aTIS		ENSMUST00000045312_X_152016532_aTIS	Single Protein	Q9CU62 SMC1A_MOUSE ATG 0 protein_coding Yes 100.00%			6.08273	97.0803	FALSE	oxidation of m(M465, M947, M1003)	oxidation of m(3)			4	6	0.0412233	0.00211176	143.146	100	100	Validated	Y	Y	aTIS		equal
	Q3V1V3	ENSMUST00000046030_2_140170480_5UTR	ENSMUST00000046030_2_140170480_5UTR, Q3V1V3	Unrelated Proteins	ESF1 homolog (ESF1_MOUSE)	Esf1		11.0059	86.9822	TRUE	oxidation of m(M388, M702, M707)	oxidation of m(3)			8	10	0.125336	0.00220275	97.9877	100	100	Validated	Y	Y	aTIS		equal
	ENSMUST00000021611_13_6548174_aTIS		ENSMUST00000021611_13_6548174_aTIS	Single Protein	Q8K411 PREP_MOUSE ATG 0 protein_coding Yes 100.00%			6.94981	89.5753	TRUE	oxidation of m(M743, M789)	oxidation of m(2)			6	8	0.135131	0.00260716	117.297	100	100	Validated	Y	Y	aTIS		equal
	P55937	ENSMUST00000031477_5_110181778_aTIS, ENSMUST00000112512_5_110181778_aTIS	ENSMUST00000031477_5_110181778_aTIS, ENSMUST00000112512_5_110181778_aTIS, P55937	Related and Unrelated Proteins	Golgin subfamily A member 3 (GOGA3_MOUSE)	Golga3		8.67518	94.8218	TRUE	oxidation of m(M1330)	oxidation of m(1)			8	8	0.100694	0.000913806	167.118	100	100	Validated	Y	Y	aTIS		equal
	Q5SSH7	ENSMUST00000069395_11_72796297_aTIS, ENSMUST00000172220_11_72796297_aTIS	ENSMUST00000069395_11_72796297_aTIS, ENSMUST00000172220_11_72796297_aTIS, Q5SSH7	Related and Unrelated Proteins	Zinc finger ZZ-type and EF-hand domain-containing protein 1 (ZZEF1_MOUSE)	Zzef1		0.683995	78.3516	FALSE					1	1	0.00802713	5.45613e-05	328.102	100	100	Doubtful (<2 confident peptides, <2 confident spectra)	Y	Y	aTIS		equal
	ENSMUST00000085673_9_58249690_aTIS	ENSMUST00000135310_9_58249690_aTIS, ENSMUST00000153820_9_58249720_5UTR	ENSMUST00000085673_9_58249690_aTIS, ENSMUST00000135310_9_58249690_aTIS, ENSMUST00000153820_9_58249720_5UTR	Related Proteins	Q60953 PML_MOUSE ATG 0 protein_coding Yes 100.00%			10.0565	73.1073	TRUE					6	8	0.188502	0.00458711	98.1796	100	100	Validated	Y	Y	aTIS		equal
	Q3V3R1	ENSMUST00000117291_10_3973255_aTIS	ENSMUST00000117291_10_3973255_aTIS, Q3V3R1	Unrelated Proteins	Monofunctional C1-tetrahydrofolate synthase, mitochondrial (C1TM_MOUSE)	Mthfd1l		6.55067	84.0328	TRUE	oxidation of m(M719)	oxidation of m(1)			7	9	0.165914	0.00201321	105.662	100	100	Validated	Y	Y	aTIS		equal
	ENSMUST00000060311_5_135545056_aTIS		ENSMUST00000060311_5_135545056_aTIS	Single Protein	Q8VD75 HIP1_MOUSE ATG 0 protein_coding Yes 100.00%			10.3013	92.1283	FALSE	oxidation of m(M737)	oxidation of m(1)			5	6	0.0972929	0.00101303	115.13	100	100	Validated	Y	Y	aTIS		equal
	ENSMUST00000086693_17_66449345_aTIS	ENSMUST00000097291_17_66449345_aTIS	ENSMUST00000086693_17_66449345_aTIS, ENSMUST00000097291_17_66449345_aTIS	Related Proteins	Q3UHU5 SOGA2_MOUSE ATG 0 protein_coding Yes 100.00%			4.42159	85.1928	FALSE	oxidation of m(M620)	oxidation of m(1)			5	5	0.0477144	0.000626012	213.731	100	100	Validated	Y	Y	aTIS		equal
	Q8VDW0	ENSMUST00000019576_8_83715297_5UTR	ENSMUST00000019576_8_83715297_5UTR, Q8VDW0	Unrelated Proteins	ATP-dependent RNA helicase DDX39A (DX39A_MOUSE)	Ddx39a		27.4005	85.2459	TRUE	oxidation of m(M82, M246, M363)	oxidation of m(3)			9	34	0.501311	0.0226376	49.0359	100	100	Validated	Y	Y	aTIS		equal
	ENSMUST00000003575_8_72135322_aTIS		ENSMUST00000003575_8_72135322_aTIS	Single Protein	Q6IRU2 TPM4_MOUSE ATG 0 protein_coding Yes 100.00%			31.8548	100	TRUE					10	19	0.730196	0.0178226	28.4504	100	100	Validated	Y	Y	aTIS		equal
	ENSMUST00000022816_15_11993860_aTIS		ENSMUST00000022816_15_11993860_aTIS	Single Protein	P11031 TCP4_MOUSE ATG 0 protein_coding Yes 100.00%			59.0551	100	TRUE	oxidation of m(M63, M90, M96, M107)	oxidation of m(4)			9	13	1.37137	0.0194479	14.4184	100	100	Validated	Y	Y	aTIS		equal
	ENSMUST00000004206_9_20898563_aTIS		ENSMUST00000004206_9_20898563_aTIS	Single Protein	Q9Z1D1 EIF3G_MOUSE ATG 0 protein_coding Yes 100.00%			40	100	TRUE	oxidation of m(M128, M146)	oxidation of m(2)			11	24	0.755676	0.0367337	35.6159	100	100	Validated	Y	Y	aTIS		equal
	ENSMUST00000082223_5_107900644_aTIS	ENSMUST00000119057_2_154703956_ntr	ENSMUST00000082223_5_107900644_aTIS, ENSMUST00000119057_2_154703956_ntr	Related Proteins	P47962 RL5_MOUSE ATG 0 protein_coding Yes 100.00%			12.4579	88.2155	TRUE	oxidation of m(M235, M236, M239)	oxidation of m(3)			9	22	0.43845	0.036876	34.3787	100	100	Validated	Y	Y	aTIS		equal
	ENSMUST00000016105_1_177796394_aTIS		ENSMUST00000016105_1_177796394_aTIS	Single Protein	P46664 PURA2_MOUSE ATG 0 protein_coding Yes 100.00%			23.0263	77.4123	TRUE	oxidation of m(M368)	oxidation of m(1)			12	23	0.800193	0.0227171	49.9896	100	100	Validated	Y	Y	aTIS		equal
	O88685	ENSMUST00000002171_2_91054080_5UTR, ENSMUST00000067663_2_91054080_5UTR, ENSMUST00000146506_2_91054305_CDS, ENSMUST00000152269_2_91054149_ntr	ENSMUST00000002171_2_91054080_5UTR, ENSMUST00000067663_2_91054080_5UTR, ENSMUST00000146506_2_91054305_CDS, ENSMUST00000152269_2_91054149_ntr, O88685	Related and Unrelated Proteins	26S protease regulatory subunit 6A (PRS6A_MOUSE)	Psmc3		15.1584	92.5339	TRUE	oxidation of m(M20, M72)	oxidation of m(2)			11	22	0.55949	0.00576095	49.5176	100	100	Validated	Y	Y	aTIS		equal
	ENSMUST00000107840_7_44986318_aTIS	ENSMUST00000085387_7_44986318_aTIS, ENSMUST00000107842_7_44986318_aTIS, ENSMUST00000107843_7_44986318_aTIS	ENSMUST00000085387_7_44986318_aTIS, ENSMUST00000107840_7_44986318_aTIS, ENSMUST00000107842_7_44986318_aTIS, ENSMUST00000107843_7_44986318_aTIS	Related Proteins	Q9JIF0 ANM1_MOUSE ATG 0 protein_coding Yes 100.00%			19.1824	100	TRUE	oxidation of m(M284)	oxidation of m(1)			10	21	0.863246	0.0163066	36.5433	100	100	Validated	Y	Y	aTIS		equal
	P35564	ENSMUST00000179865_11_50325528_5UTR	ENSMUST00000179865_11_50325528_5UTR, P35564	Unrelated Proteins	Calnexin (CALX_MOUSE)	Canx		15.736	64.6362	TRUE	oxidation of m(M267)	oxidation of m(1)			10	18	0.449741	0.0104776	67.2357	100	100	Validated	Y	Y	aTIS		equal
	P50396	ENSMUST00000015435_X_74305334_5UTR	ENSMUST00000015435_X_74305334_5UTR, P50396	Unrelated Proteins	Rab GDP dissociation inhibitor alpha (GDIA_MOUSE)	Gdi1		22.5951	91.2752	TRUE	oxidation of m(M260)	oxidation of m(1)			11	21	0.694988	0.0113472	50.4891	100	100	Validated	Y	Y	aTIS		equal
	ENSMUST00000022322_14_34310898_aTIS		ENSMUST00000022322_14_34310898_aTIS	Single Protein	P26443 DHE3_MOUSE ATG 0 protein_coding Yes 100.00%			18.1004	93.3692	TRUE					11	20	0.459416	0.00818183	61.2982	100	100	Validated	Y	Y	aTIS		equal
	ENSMUST00000106004_7_141447909_aTIS	ENSMUST00000062370_12_75631318_3UTR	ENSMUST00000062370_12_75631318_3UTR, ENSMUST00000106004_7_141447909_aTIS	Related Proteins	P99027 RLA2_MOUSE ATG 0 protein_coding Yes 100.00%			43.4783	71.3043	TRUE	oxidation of m(M109)	oxidation of m(1)			11	20	7.25404	0.0642184	11.6438	100	100	Validated	Y	Y	aTIS		equal
	ENSMUST00000067646_9_21387795_aTIS	ENSMUST00000115414_9_21387795_aTIS	ENSMUST00000067646_9_21387795_aTIS, ENSMUST00000115414_9_21387795_aTIS	Related Proteins	Q9Z1X4 ILF3_MOUSE ATG 0 protein_coding Yes 100.00%			15.2561	68.3742	TRUE	oxidation of m(M34, M65, M285, M370, M557)	oxidation of m(5)			11	19	0.309246	0.0123578	95.9613	100	100	Validated	Y	Y	aTIS		equal
	P26645	ENSMUST00000092584_10_37138685_5UTR	ENSMUST00000092584_10_37138685_5UTR, P26645	Unrelated Proteins	Myristoylated alanine-rich C-kinase substrate (MARCS_MOUSE)	Marcks		46.2783	60.1942	TRUE					12	20	2.01995	0.0327641	29.6438	100	100	Validated	Y	Y	aTIS		equal
	Q9CZ30	ENSMUST00000028517_2_73214345_5UTR	ENSMUST00000028517_2_73214345_5UTR, Q9CZ30	Unrelated Proteins	Obg-like ATPase 1 (OLA1_MOUSE)	Ola1		21.9697	100	TRUE	oxidation of m(M159)	oxidation of m(1)			9	17	0.501311	0.0121995	44.7013	100	100	Validated	Y	Y	aTIS		equal
	ENSMUST00000040518_15_79075260_aTIS		ENSMUST00000040518_15_79075260_aTIS	Single Protein	Q8QZY1 EIF3L_MOUSE ATG 0 protein_coding Yes 100.00%			15.9574	85.9929	TRUE	oxidation of m(M25, M527)	oxidation of m(2)			9	15	0.396887	0.00755203	66.5703	100	100	Validated	Y	Y	aTIS		equal
	ENSMUST00000106063_3_157534419_aTIS	ENSMUST00000029831_3_157534419_aTIS, ENSMUST00000106057_3_157534419_aTIS, ENSMUST00000106058_3_157534419_aTIS	ENSMUST00000029831_3_157534419_aTIS, ENSMUST00000106057_3_157534419_aTIS, ENSMUST00000106058_3_157534419_aTIS, ENSMUST00000106063_3_157534419_aTIS	Related Proteins	Q9R020 ZRAB2_MOUSE ATG 0 protein_coding Yes 100.00%			21.2121	100	TRUE					10	16	0.34856	0.0104056	37.328	100	100	Validated	Y	Y	aTIS		equal
	ENSMUST00000103198_2_130274474_aTIS		ENSMUST00000103198_2_130274474_aTIS	Single Protein	Q9D6Z1 NOP56_MOUSE ATG 0 protein_coding Yes 100.00%			20.6897	100	TRUE	oxidation of m(M491, M518)	oxidation of m(2)			10	18	0.280934	0.00849213	64.4241	100	100	Validated	Y	Y	aTIS		equal
	Q78PY7	ENSMUST00000001460_6_28480415_5UTR	ENSMUST00000001460_6_28480415_5UTR, Q78PY7	Unrelated Proteins	Staphylococcal nuclease domain-containing protein 1 (SND1_MOUSE)	Snd1		13.7363	93.1868	TRUE	oxidation of m(M670)	oxidation of m(1)			11	13	0.244021	0.00417361	102.025	100	100	Validated	Y	Y	aTIS		equal
	ENSMUST00000021314_11_103028572_aTIS		ENSMUST00000021314_11_103028572_aTIS	Single Protein	O70310 NMT1_MOUSE ATG 0 protein_coding Yes 100.00%			14.9194	82.0565	TRUE	oxidation of m(M71, M187)	oxidation of m(2)			12	18	0.572973	0.0112071	56.8519	100	100	Validated	Y	Y	aTIS		equal
	ENSMUST00000029553_3_90047859_aTIS		ENSMUST00000029553_3_90047859_aTIS	Single Protein	Q80X50 UBP2L_MOUSE ATG 0 protein_coding Yes 100.00%			14.8416	46.5158	TRUE	oxidation of m(M41, M98, M315, M486)	oxidation of m(4)			10	16	0.365008	0.0066774	116.832	100	100	Validated	Y	Y	aTIS		equal
	ENSMUST00000114437_9_50856985_aTIS	ENSMUST00000034560_9_50856985_aTIS, ENSMUST00000174628_9_50856985_aTIS, ENSMUST00000175645_9_50856985_aTIS, ENSMUST00000176349_9_50856985_aTIS, ENSMUST00000176798_9_50856985_aTIS	ENSMUST00000034560_9_50856985_aTIS, ENSMUST00000114437_9_50856985_aTIS, ENSMUST00000174628_9_50856985_aTIS, ENSMUST00000175645_9_50856985_aTIS, ENSMUST00000176349_9_50856985_aTIS, ENSMUST00000176798_9_50856985_aTIS	Related Proteins	Q7TNP2 2AAB_MOUSE ATG 0 protein_coding Yes 100.00%			11.98	85.025	TRUE	oxidation of m(M257)	oxidation of m(1)			11	18	0.55949	0.00283711	65.8924	100	100	Validated	Y	Y	aTIS		equal
	Q8VDP4	ENSMUST00000035612_14_70152721_aTIS	ENSMUST00000035612_14_70152721_aTIS, Q8VDP4	Unrelated Proteins	DBIRD complex subunit KIAA1967 homolog (K1967_MOUSE)			13.2321	85.9002	TRUE	oxidation of m(M645, M682, M690)	oxidation of m(3)			8	13	0.211528	0.00553601	102.938	100	100	Validated	Y	Y	aTIS		equal
	Q5XG69	ENSMUST00000042517_13_97071673_5UTR	ENSMUST00000042517_13_97071673_5UTR, Q5XG69	Unrelated Proteins	Soluble lamin-associated protein of 75 kDa (F169A_MOUSE)	Fam169a		25.8647	66.9173	TRUE	oxidation of m(M494)	oxidation of m(1)			10	15	0.467799	0.0076227	73.1949	100	100	Validated	Y	Y	aTIS		equal
	Q80X50	ENSMUST00000064639_3_90047859_aTIS	ENSMUST00000064639_3_90047859_aTIS, Q80X50	Unrelated Proteins	Ubiquitin-associated protein 2-like (UBP2L_MOUSE)	Ubap2l		14.5438	47.1545	TRUE	oxidation of m(M41, M98, M315, M486)	oxidation of m(4)			10	15	0.359356	0.00465936	116.728	100	100	Validated	Y	Y	aTIS		equal
	ENSMUST00000091190_Y_1286523_aTIS		ENSMUST00000091190_Y_1286523_aTIS	Single Protein	Q62095 DDX3Y_MOUSE ATG 0 protein_coding Yes 100.00%			14.1337	89.8176	TRUE	oxidation of m(M369)	oxidation of m(1)			10	16	0.315369	0.00293751	73.3822	100	100	Validated	Y	Y	aTIS		equal
	ENSMUST00000178812_9_120950221_aTIS		ENSMUST00000178812_9_120950221_aTIS	Single Protein	Q02248 CTNB1_MOUSE ATG 0 protein_coding Yes 100.00%			14.5967	77.5928	TRUE	oxidation of m(M8, M12, M14, M88, M98, M107)	oxidation of m(6)			9	15	0.389495	0.00499788	85.4162	100	100	Validated	Y	Y	aTIS		equal
	ENSMUST00000044795_8_123949176_aTIS		ENSMUST00000044795_8_123949176_aTIS	Single Protein	Q8R0G9 NU133_MOUSE ATG 0 protein_coding Yes 100.00%			10.6494	85.6277	TRUE	oxidation of m(M501, M874)	oxidation of m(2)			8	13	0.187863	0.00358595	128.539	100	100	Validated	Y	Y	aTIS		equal
	ENSMUST00000024885_17_78937030_aTIS		ENSMUST00000024885_17_78937030_aTIS	Single Protein	P53569 CEBPZ_MOUSE ATG 0 protein_coding Yes 334_A_G_1:436_C_G_1:587_T_C_1:952_T_A_1:1265_C_G_1:1955_A_G_1:2623_G_A_1 100.00%			12.0722	91.2548	FALSE	oxidation of m(M57, M989)	oxidation of m(2)			8	12	0.127944	0.00213876	120.187	100	100	Validated	Y	Y	aTIS		equal
	Q8K368	ENSMUST00000036865_7_79395912_aTIS, ENSMUST00000117227_7_79395912_aTIS	ENSMUST00000036865_7_79395912_aTIS, ENSMUST00000117227_7_79395912_aTIS, Q8K368	Related and Unrelated Proteins	Fanconi anemia group I protein homolog (FANCI_MOUSE)	Fanci		8.7218	86.391	FALSE	oxidation of m(M191, M1295)	oxidation of m(2)			8	12	0.135462	0.00363639	149.231	100	100	Validated	Y	Y	aTIS		equal
	Q80Y81	ENSMUST00000071891_11_64979111_aTIS, ENSMUST00000101049_11_64979111_aTIS, ENSMUST00000108697_11_64979111_aTIS	ENSMUST00000071891_11_64979111_aTIS, ENSMUST00000101049_11_64979111_aTIS, ENSMUST00000108697_11_64979111_aTIS, Q80Y81	Related and Unrelated Proteins	Zinc phosphodiesterase ELAC protein 2 (RNZ2_MOUSE)	Elac2		18.1709	95.4272	TRUE	oxidation of m(M170)	oxidation of m(1)			11	14	0.329216	0.00251709	92.6604	100	100	Validated	Y	Y	aTIS		equal
	Q08943	ENSMUST00000168266_2_85037871_5UTR	ENSMUST00000168266_2_85037871_5UTR, Q08943	Unrelated Proteins	FACT complex subunit SSRP1 (SSRP1_MOUSE)	Ssrp1		17.3729	93.0791	TRUE	oxidation of m(M289)	oxidation of m(1)			9	13	0.195601	0.00550142	80.8103	100	100	Validated	Y	Y	aTIS		equal
	Q60676	ENSMUST00000003183_7_17027813_aTIS, ENSMUST00000142597_7_17027807_CDS	ENSMUST00000003183_7_17027813_aTIS, ENSMUST00000142597_7_17027807_CDS, Q60676	Related and Unrelated Proteins	Serine/threonine-protein phosphatase 5 (PPP5_MOUSE)	Ppp5c		10.2204	83.9679	TRUE	oxidation of m(M170, M309)	oxidation of m(2)			5	9	0.215474	0.00461326	56.8402	100	100	Validated	Y	Y	aTIS		equal
	ENSMUST00000027797_1_181144107_aTIS		ENSMUST00000027797_1_181144107_aTIS	Single Protein	Q9DBY8 NVL_MOUSE ATG 0 protein_coding Yes 100.00%			11.345	91.6959	TRUE					6	10	0.133824	0.00337108	94.417	100	100	Validated	Y	Y	aTIS		equal
	ENSMUST00000041231_11_30771983_aTIS		ENSMUST00000041231_11_30771983_aTIS	Single Protein	Q5SSW2 PSME4_MOUSE ATG 0 protein_coding Yes 100.00%			4.61205	87.6831	TRUE	oxidation of m(M843, M1302, M1556)	oxidation of m(3)			5	6	0.0601827	0.000893839	211.062	100	100	Validated	Y	Y	aTIS		equal
	Q91YE5	ENSMUST00000045621_10_128108896_aTIS, ENSMUST00000170054_10_128108896_aTIS	ENSMUST00000045621_10_128108896_aTIS, ENSMUST00000170054_10_128108896_aTIS, Q91YE5	Related and Unrelated Proteins	Bromodomain adjacent to zinc finger domain protein 2A (BAZ2A_MOUSE)	Baz2a		6.24669	60.72	FALSE	oxidation of m(M1038)	oxidation of m(1)			8	8	0.091226	0.00111853	209.487	100	100	Validated	Y	Y	aTIS		equal
	ENSMUST00000047037_X_41911871_aTIS		ENSMUST00000047037_X_41911871_aTIS	Single Protein	B1AZI6 THOC2_MOUSE ATG 0 protein_coding Yes 100.00%			5.95985	90.9034	TRUE	oxidation of m(M919)	oxidation of m(1)			8	11	0.074307	0.0028561	182.658	100	100	Validated	Y	Y	aTIS		equal
	Q9R1X4	ENSMUST00000055539_10_128239886_5UTR, ENSMUST00000105242_10_128239886_5UTR, ENSMUST00000105244_10_128239886_5UTR	ENSMUST00000055539_10_128239886_5UTR, ENSMUST00000105242_10_128239886_5UTR, ENSMUST00000105244_10_128239886_5UTR, Q9R1X4	Related and Unrelated Proteins	Protein timeless homolog (TIM_MOUSE)	Timeless		8.77193	85.3801	TRUE					7	8	0.11344	0.00177873	137.417	100	100	Validated	Y	Y	aTIS		equal
	ENSMUST00000065977_4_109000833_aTIS	ENSMUST00000102736_4_109000833_aTIS, ENSMUST00000106644_4_109000833_aTIS	ENSMUST00000065977_4_109000833_aTIS, ENSMUST00000102736_4_109000833_aTIS, ENSMUST00000106644_4_109000833_aTIS	Related Proteins	Q8BHG1 NRDC_MOUSE ATG 0 protein_coding Yes 100.00%			10.6804	80.1895	TRUE	oxidation of m(M579, M583)	oxidation of m(2)			8	10	0.173722	0.00136674	132.808	100	100	Validated	Y	Y	aTIS		equal
	ENSMUST00000156440_9_46273197_aTIS		ENSMUST00000156440_9_46273197_aTIS	Single Protein	Q62384 ZPR1_MOUSE ATG 0 protein_coding Yes 100.00%			25.4902	87.7996	TRUE	oxidation of m(M188, M231, M270, M426, M446)	oxidation of m(5)			9	12	0.637894	0.00732172	50.683	100	100	Validated	Y	Y	aTIS		equal
	P48725	ENSMUST00000001179_10_76442618_aTIS	ENSMUST00000001179_10_76442618_aTIS, P48725	Unrelated Proteins	Pericentrin (PCNT_MOUSE)	Pcnt		3.10559	89.579	FALSE	oxidation of m(M595, M856)	oxidation of m(2)			4	5	0.0247981	0.000333263	329.262	100	100	Validated	Y	Y	aTIS		equal
	ENSMUST00000035237_9_108347918_aTIS		ENSMUST00000035237_9_108347918_aTIS	Single Protein	P35123 UBP4_MOUSE ATG 0 protein_coding Yes 100.00%			14.1372	86.4865	TRUE	oxidation of m(M951, M959)	oxidation of m(2)			9	11	0.240938	0.00396682	108.274	100	100	Validated	Y	Y	aTIS		equal
	ENSMUST00000167496_4_49633282_aTIS		ENSMUST00000167496_4_49633282_aTIS	Single Protein	Q5DTM8 BRE1A_MOUSE ATG 0 protein_coding Yes 100.00%			12.1274	100	TRUE	oxidation of m(M17, M730, M740)	oxidation of m(3)			7	7	0.0931356	0.0014449	113.45	100	100	Validated	Y	Y	aTIS		equal
	ENSMUST00000023352_16_15637889_aTIS		ENSMUST00000023352_16_15637889_aTIS	Single Protein	P97313 PRKDC_MOUSE ATG 0 protein_coding Yes 100.00%			0.314922	86.0465	FALSE					1	1	0.00486959	3.51914e-05	471.168	100	100	Doubtful (<2 confident peptides, <2 confident spectra)	Y	Y	aTIS		equal
	Q5SNZ0	ENSMUST00000040182_11_29374348_aTIS	ENSMUST00000040182_11_29374348_aTIS, Q5SNZ0	Unrelated Proteins	Girdin (GRDN_MOUSE)	Ccdc88a		2.24239	88.2541	FALSE	oxidation of m(M791)	oxidation of m(1)			2	2	0.0161753	0.000725953	215.786	100	100	Validated	Y	Y	aTIS		equal
	ENSMUST00000118566_3_90079732_aTIS	ENSMUST00000029549_3_90079732_aTIS, ENSMUST00000072359_14_113314676_aTIS, ENSMUST00000119158_3_90079732_aTIS	ENSMUST00000029549_3_90079732_aTIS, ENSMUST00000072359_14_113314676_aTIS, ENSMUST00000118566_3_90079732_aTIS, ENSMUST00000119158_3_90079732_aTIS	Related Proteins	P21107 TPM3_MOUSE ATG 0 protein_coding No 100.00%			23.3871	100	TRUE	oxidation of m(M105)	oxidation of m(1)			9	47	0.601568	0.02581	28.7167	100	100	Validated	Y	Y	aTIS		equal
	ENSMUST00000106197_11_120580371_aTIS		ENSMUST00000106197_11_120580371_aTIS	Single Protein	Q99PT1 GDIR1_MOUSE ATG 0 protein_coding Yes 100.00%			32.3529	83.8235	TRUE	oxidation of m(M162)	oxidation of m(1)			10	31	1.27585	0.0667342	23.3928	100	100	Validated	Y	Y	aTIS		equal
	ENSMUST00000026495_18_77774051_aTIS		ENSMUST00000026495_18_77774051_aTIS	Single Protein	Q03265 ATPA_MOUSE ATG 0 protein_coding Yes 100.00%			8.86076	85.7143	TRUE	oxidation of m(M51, M105)	oxidation of m(2)			6	6	0.229001	0.00504822	59.7156	100	100	Validated	Y	Y	aTIS		equal
	ENSMUST00000166123_12_111539616_aTIS		ENSMUST00000166123_12_111539616_aTIS	Single Protein	P59325 IF5_MOUSE ATG 0 protein_coding Yes 100.00%			14.9184	89.9767	TRUE					9	22	0.362474	0.0300663	48.9377	100	100	Validated	Y	Y	aTIS		equal
	ENSMUST00000167624_17_30612551_aTIS		ENSMUST00000167624_17_30612551_aTIS	Single Protein	Q9CPU0 LGUL_MOUSE ATG 0 protein_coding Yes 100.00%			48.913	100	TRUE	oxidation of m(M36)	oxidation of m(1)			7	18	1.08057	0.0164124	20.7964	100	100	Validated	Y	Y	aTIS		equal
	Q62093	ENSMUST00000136914_11_116853055_5UTR	ENSMUST00000136914_11_116853055_5UTR, Q62093	Unrelated Proteins	Serine/arginine-rich splicing factor 2 (SRSF2_MOUSE)	Srsf2		21.267	100	TRUE	oxidation of m(M13, M72, M75)	oxidation of m(3)			7	20	0.29155	0.0541334	25.4612	100	100	Validated	Y	Y	aTIS		equal
	ENSMUST00000026560_7_140882472_aTIS	ENSMUST00000151644_7_140882472_ntr	ENSMUST00000026560_7_140882472_aTIS, ENSMUST00000151644_7_140882472_ntr	Related Proteins	Q9WVJ2 PSD13_MOUSE ATG 0 protein_coding Yes 100.00%			17.5532	100	TRUE	oxidation of m(M141)	oxidation of m(1)			10	19	0.804722	0.00778816	42.7821	100	100	Validated	Y	Y	aTIS		equal
	P63085	ENSMUST00000023462_16_16983474_5UTR	ENSMUST00000023462_16_16983474_5UTR, P63085	Unrelated Proteins	Mitogen-activated protein kinase 1 (MK01_MOUSE)	Mapk1		26.257	100	TRUE	oxidation of m(M11, M106, M331)	oxidation of m(3)			10	17	0.778279	0.006407	41.2492	100	100	Validated	Y	Y	aTIS		equal
	ENSMUST00000027494_1_93343660_aTIS		ENSMUST00000027494_1_93343660_aTIS	Single Protein	Q3UM45 PP1R7_MOUSE ATG 0 protein_coding Yes 100.00%			23.8227	100	TRUE	oxidation of m(M15, M16, M70)	oxidation of m(3)			9	16	0.584893	0.0140692	41.2665	100	100	Validated	Y	Y	aTIS		equal
	ENSMUST00000031167_5_77310612_aTIS		ENSMUST00000031167_5_77310612_aTIS	Single Protein	Q8CFI7 RPB2_MOUSE ATG 0 protein_coding Yes 100.00%			12.862	83.3049	TRUE	oxidation of m(M297, M298, M300, M550, M908)	oxidation of m(5)			9	14	0.160775	0.00556529	133.825	100	100	Validated	Y	Y	aTIS		equal
	ENSMUST00000033236_7_119720741_aTIS		ENSMUST00000033236_7_119720741_aTIS	Single Protein	Q99J36 THUM1_MOUSE ATG 0 protein_coding Yes 100.00%			25.1429	85.7143	TRUE	oxidation of m(M72)	oxidation of m(1)			10	18	0.584893	0.0164193	38.8608	100	100	Validated	Y	Y	aTIS		equal
	Q91WQ3	ENSMUST00000106054_4_129189908_aTIS	ENSMUST00000106054_4_129189908_aTIS, Q91WQ3	Unrelated Proteins	Tyrosine--tRNA ligase, cytoplasmic (SYYC_MOUSE)	Yars		12.8788	100	TRUE					9	15	0.333521	0.00811845	59.0681	100	100	Validated	Y	Y	aTIS		equal
	Q8BX17	ENSMUST00000035604_11_58168453_aTIS, ENSMUST00000172035_11_58168453_aTIS	ENSMUST00000035604_11_58168453_aTIS, ENSMUST00000172035_11_58168453_aTIS, Q8BX17	Related and Unrelated Proteins	Gem-associated protein 5 (GEMI5_MOUSE)	Gemin5		5.79228	79.0945	TRUE					7	15	0.111866	0.00287597	166.487	100	100	Validated	Y	Y	aTIS		equal
	O70133	ENSMUST00000042141_1_153483850_aTIS	ENSMUST00000042141_1_153483850_aTIS, O70133	Unrelated Proteins	ATP-dependent RNA helicase A (DHX9_MOUSE)	Dhx9		7.10145	75.3623	TRUE	oxidation of m(M374)	oxidation of m(1)			6	12	0.106103	0.00261008	149.381	100	100	Validated	Y	Y	aTIS		equal
	Q8C1D8	ENSMUST00000025243_18_32068006_aTIS	ENSMUST00000025243_18_32068006_aTIS, Q8C1D8	Unrelated Proteins	Protein IWS1 homolog (IWS1_MOUSE)	Iws1		20.1044	78.8512	TRUE	oxidation of m(M510)	oxidation of m(1)			8	14	0.209133	0.00260896	85.1971	100	100	Validated	Y	Y	aTIS		equal
	ENSMUST00000030583_4_128993344_aTIS	ENSMUST00000102604_4_128993344_aTIS	ENSMUST00000030583_4_128993344_aTIS, ENSMUST00000102604_4_128993344_aTIS	Related Proteins	Q9WTP6 KAD2_MOUSE ATG 0 protein_coding Yes 100.00%			25.1046	100	TRUE	oxidation of m(M78, M110, M115, M163)	oxidation of m(4)			10	14	0.968419	0.0132219	26.4517	100	100	Validated	Y	Y	aTIS		equal
	ENSMUST00000084124_4_149166594_aTIS		ENSMUST00000084124_4_149166594_aTIS	Single Protein	Q9DCD0 6PGD_MOUSE ATG 0 protein_coding Yes 100.00%			16.3561	85.5072	TRUE	oxidation of m(M216)	oxidation of m(1)			9	13	0.467799	0.00648765	53.2131	100	100	Validated	Y	Y	aTIS		equal
	ENSMUST00000096753_19_8820282_aTIS		ENSMUST00000096753_19_8820282_aTIS	Single Protein	Q00PI9 HNRL2_MOUSE ATG 0 protein_coding Yes 100.00%			13.1544	82.953	FALSE	oxidation of m(M41, M501, M587, M590, M603)	oxidation of m(5)			7	12	0.17119	0.00413906	84.8878	100	100	Validated	Y	Y	aTIS		equal
	ENSMUST00000183108_19_53038545_aTIS	ENSMUST00000183274_19_53038545_aTIS	ENSMUST00000183108_19_53038545_aTIS, ENSMUST00000183274_19_53038545_aTIS	Related Proteins	Q6P1B1 XPP1_MOUSE ATG 0 protein_coding Yes 100.00%			19.6697	85.2853	TRUE	oxidation of m(M115, M561)	oxidation of m(2)			8	14	0.305997	0.00861076	74.5126	100	100	Validated	Y	Y	aTIS		equal
	ENSMUST00000095224_17_56585162_aTIS	ENSMUST00000182533_17_56585162_aTIS	ENSMUST00000095224_17_56585162_aTIS, ENSMUST00000182533_17_56585162_aTIS	Related Proteins	D3YXK2 SAFB1_MOUSE ATG 0 protein_coding Yes 100.00%			16.7556	87.0864	TRUE	oxidation of m(M201, M205, M329)	oxidation of m(3)			7	12	0.107398	0.00672368	105.04	100	100	Validated	Y	Y	aTIS		equal
	ENSMUST00000001724_1_121567875_aTIS		ENSMUST00000001724_1_121567875_aTIS	Single Protein	Q8K363 DDX18_MOUSE ATG 0 protein_coding Yes 100.00%			19.5455	94.697	FALSE	oxidation of m(M73)	oxidation of m(1)			6	10	0.140625	0.00382482	74.1343	100	100	Validated	Y	Y	aTIS		equal
	ENSMUST00000007042_18_36744773_aTIS		ENSMUST00000007042_18_36744773_aTIS	Single Protein	Q9Z1M8 RED_MOUSE ATG 0 protein_coding Yes 100.00%			19.9282	93.7163	TRUE	oxidation of m(M266, M316, M394, M493)	oxidation of m(4)			6	8	0.126482	0.00504857	65.5758	100	100	Validated	Y	Y	aTIS		equal
	O88477	ENSMUST00000013559_11_96005819_5UTR	ENSMUST00000013559_11_96005819_5UTR, O88477	Unrelated Proteins	Insulin-like growth factor 2 mRNA-binding protein 1 (IF2B1_MOUSE)	Igf2bp1		17.331	80.7626	TRUE					8	11	0.2784	0.00341776	63.4112	100	100	Validated	Y	Y	aTIS		equal
	P08553	ENSMUST00000022638_14_68124813_aTIS	ENSMUST00000022638_14_68124813_aTIS, P08553	Unrelated Proteins	Neurofilament medium polypeptide (NFM_MOUSE)	Nefm		12.2642	96.1085	FALSE	oxidation of m(M468)	oxidation of m(1)			6	9	0.111224	0.00158706	95.8586	100	100	Validated	Y	Y	aTIS		equal
	ENSMUST00000022803_14_54617991_aTIS		ENSMUST00000022803_14_54617991_aTIS	Single Protein	O55234 PSB5_MOUSE ATG 0 protein_coding Yes 100.00%			25.3788	79.9242	TRUE	oxidation of m(M152, M156, M159)	oxidation of m(3)			8	10	1.15443	0.0115117	28.5142	100	100	Validated	Y	Y	aTIS		equal
	ENSMUST00000071230_12_78866527_aTIS		ENSMUST00000071230_12_78866527_aTIS	Single Protein	Q6ZWX6 IF2A_MOUSE ATG 0 protein_coding Yes 100.00%			26.3492	100	TRUE	oxidation of m(M309)	oxidation of m(1)			9	13	0.584893	0.010305	36.0854	100	100	Validated	Y	Y	aTIS		equal
	ENSMUST00000071718_1_161251116_aTIS	ENSMUST00000156678_1_161251076_ntr	ENSMUST00000071718_1_161251116_aTIS, ENSMUST00000156678_1_161251076_ntr	Related Proteins	O08709 PRDX6_MOUSE ATG 0 protein_coding Yes 371_C_A_1 100.00%			24.1071	100	TRUE	oxidation of m(M116, M127, M188)	oxidation of m(3)			9	13	1.15443	0.0168332	24.855	100	100	Validated	Y	Y	aTIS		equal
	P59328	ENSMUST00000111791_14_47276597_aTIS, ENSMUST00000111792_14_47276597_aTIS	ENSMUST00000111791_14_47276597_aTIS, ENSMUST00000111792_14_47276597_aTIS, P59328	Related and Unrelated Proteins	WD repeat and HMG-box DNA-binding protein 1 (WDHD1_MOUSE)	Wdhd1		10.7431	82.3635	TRUE					8	12	0.178769	0.00225802	124.176	100	100	Validated	Y	Y	aTIS		equal
	ENSMUST00000009234_11_5009556_aTIS	ENSMUST00000101613_11_5009556_aTIS, ENSMUST00000109897_11_5009556_aTIS	ENSMUST00000009234_11_5009556_aTIS, ENSMUST00000101613_11_5009556_aTIS, ENSMUST00000109897_11_5009556_aTIS	Related Proteins	O35643 AP1B1_MOUSE ATG 0 protein_coding Yes 100.00%			10.9226	73.701	FALSE	oxidation of m(M58, M892)	oxidation of m(2)			6	8	0.167927	0.00234149	103.869	100	100	Validated	Y	Y	aTIS		equal
	P14733	ENSMUST00000025486_18_56708068_5UTR	ENSMUST00000025486_18_56708068_5UTR, P14733	Unrelated Proteins	Lamin-B1 (LMNB1_MOUSE)	Lmnb1		13.4354	94.2177	TRUE	oxidation of m(M354, M467, M472)	oxidation of m(3)			4	5	0.110336	0.00281502	66.7448	100	100	Validated	Y	Y	aTIS		equal
	Q60865	ENSMUST00000028607_2_103797501_5UTR, ENSMUST00000111147_2_103796994_5UTR	ENSMUST00000028607_2_103797501_5UTR, ENSMUST00000111147_2_103796994_5UTR, Q60865	Related and Unrelated Proteins	Caprin-1 (CAPR1_MOUSE)	Caprin1		10.1839	45.686	TRUE	oxidation of m(M298, M520)	oxidation of m(2)			8	12	0.3815	0.00972038	78.1208	100	100	Validated	Y	Y	aTIS		equal
	Q9R1P3	ENSMUST00000030642_4_126677698_5UTR	ENSMUST00000030642_4_126677698_5UTR, Q9R1P3	Unrelated Proteins	Proteasome subunit beta type-2 (PSB2_MOUSE)	Psmb2		40.2985	84.5771	TRUE	oxidation of m(M28)	oxidation of m(1)			8	11	1.15443	0.0197429	22.8917	100	100	Validated	Y	Y	aTIS		equal
	ENSMUST00000052120_3_100161190_aTIS		ENSMUST00000052120_3_100161190_aTIS	Single Protein	Q8BHB4 WDR3_MOUSE ATG 0 protein_coding Yes 100.00%			10.4034	88.7473	FALSE	oxidation of m(M346)	oxidation of m(1)			7	9	0.14124	0.00450701	105.708	100	100	Validated	Y	Y	aTIS		equal
	ENSMUST00000078945_5_88676111_aTIS		ENSMUST00000078945_5_88676111_aTIS	Single Protein	Q8C5Q4 GRSF1_MOUSE ATG 0 protein_coding Yes 100.00%			21.5031	100	TRUE	oxidation of m(M199, M235, M301, M368)	oxidation of m(4)			9	12	0.478466	0.00971443	53.0427	100	100	Validated	Y	Y	aTIS		equal
	Q3TIV5	ENSMUST00000081591_2_83644554_5UTR	ENSMUST00000081591_2_83644554_5UTR, Q3TIV5	Unrelated Proteins	Zinc finger CCCH domain-containing protein 15 (ZC3HF_MOUSE)	Zc3h15		23.4742	89.2019	TRUE	oxidation of m(M150, M327)	oxidation of m(2)			9	12	0.318257	0.00908626	48.2974	100	100	Validated	Y	Y	aTIS		equal
	B2RWS6	ENSMUST00000068387_15_81586629_aTIS	B2RWS6, ENSMUST00000068387_15_81586629_aTIS	Unrelated Proteins	Histone acetyltransferase p300 (EP300_MOUSE)	Ep300		4.05797	51.0559	TRUE	oxidation of m(M981, M1011)	oxidation of m(2)			7	8	0.0848096	0.00224385	263.592	100	100	Validated	Y	Y	aTIS		equal
	Q9ERK4	ENSMUST00000002790_2_166906122_5UTR, ENSMUST00000169290_2_166906122_5UTR	ENSMUST00000002790_2_166906122_5UTR, ENSMUST00000169290_2_166906122_5UTR, Q9ERK4	Related and Unrelated Proteins	Exportin-2 (XPO2_MOUSE)	Cse1l		10.4016	83.8311	TRUE	oxidation of m(M134)	oxidation of m(1)			8	10	0.232847	0.00270014	110.384	100	100	Validated	Y	Y	aTIS		equal
	P70388	ENSMUST00000020649_11_53707055_aTIS	ENSMUST00000020649_11_53707055_aTIS, P70388	Unrelated Proteins	DNA repair protein RAD50 (RAD50_MOUSE)	Rad50		3.8872	100	FALSE	oxidation of m(M779)	oxidation of m(1)			3	4	0.0304893	0.000864275	153.392	100	100	Validated	Y	Y	aTIS		equal
	Q9Z1S0	ENSMUST00000038341_2_118598448_aTIS	ENSMUST00000038341_2_118598448_aTIS, Q9Z1S0	Unrelated Proteins	Mitotic checkpoint serine/threonine-protein kinase BUB1 beta (BUB1B_MOUSE)	Bub1b		11.1217	84.1255	TRUE	oxidation of m(M8, M449)	oxidation of m(2)			7	8	0.157808	0.00125307	118.318	100	100	Validated	Y	Y	aTIS		equal
	ENSMUST00000059914_4_11486043_aTIS	ENSMUST00000108307_4_11486043_aTIS	ENSMUST00000059914_4_11486043_aTIS, ENSMUST00000108307_4_11486043_aTIS	Related Proteins	A2AIV2 VIR_MOUSE ATG 0 protein_coding Yes 100.00%			6.84705	80.3976	FALSE	oxidation of m(M609, M611)	oxidation of m(2)			7	9	0.105295	0.00104139	201.313	100	100	Validated	Y	Y	aTIS		equal
	Q9WTM5	ENSMUST00000107771_7_45434350_5UTR	ENSMUST00000107771_7_45434350_5UTR, Q9WTM5	Unrelated Proteins	RuvB-like 2 (RUVB2_MOUSE)	Ruvbl2		11.4471	93.0886	TRUE	oxidation of m(M168, M382)	oxidation of m(2)			5	9	0.215474	0.0048605	51.0805	100	100	Validated	Y	Y	aTIS		equal
	ENSMUST00000110387_2_127133867_aTIS		ENSMUST00000110387_2_127133867_aTIS	Single Protein	Q8C156 CND2_MOUSE ATG 0 protein_coding Yes 100.00%			12.9959	74.829	TRUE	oxidation of m(M728)	oxidation of m(1)			7	9	0.232847	0.00514132	82.2511	100	100	Validated	Y	Y	aTIS		equal
	Q61210	ENSMUST00000117419_7_24904465_5UTR, ENSMUST00000117796_7_24907728_5UTR	ENSMUST00000117419_7_24904465_5UTR, ENSMUST00000117796_7_24907728_5UTR, Q61210	Related and Unrelated Proteins	Rho guanine nucleotide exchange factor 1 (ARHG1_MOUSE)	Arhgef1		9.13043	82.2826	TRUE	oxidation of m(M796)	oxidation of m(1)			6	7	0.136464	0.00356595	102.741	100	100	Validated	Y	Y	aTIS		equal
	ENSMUST00000004203_9_20888300_aTIS		ENSMUST00000004203_9_20888300_aTIS	Single Protein	Q91YU8 SSF1_MOUSE ATG 0 protein_coding Yes 100.00%			6.17021	85.1064	TRUE					5	6	0.168335	0.00627381	52.7237	100	100	Validated	Y	Y	aTIS		equal
	ENSMUST00000107171_3_95356193_aTIS	ENSMUST00000015841_3_95356193_aTIS	ENSMUST00000015841_3_95356193_aTIS, ENSMUST00000107171_3_95356193_aTIS	Related Proteins	O88974 SETB1_MOUSE ATG 0 protein_coding Yes 3274_T_C_1 100.00%			3.21347	80.9487	FALSE	oxidation of m(M866, M959)	oxidation of m(2)			3	4	0.0468092	0.000703259	144.457	100	100	Validated	Y	Y	aTIS		equal
	ENSMUST00000025253_17_35162983_aTIS		ENSMUST00000025253_17_35162983_aTIS	Single Protein	Q7TSC1 PRC2A_MOUSE ATG 0 protein_coding Yes 100.00%			5.65338	78.962	FALSE					7	8	0.0713084	0.0015188	229.063	100	100	Validated	Y	Y	aTIS		equal
	Q3U319	ENSMUST00000033088_7_127588797_5UTR	ENSMUST00000033088_7_127588797_5UTR, Q3U319	Unrelated Proteins	E3 ubiquitin-protein ligase BRE1B (BRE1B_MOUSE)	Rnf40		4.8951	96.7033	FALSE					3	3	0.0422312	0.00126673	113.897	100	100	Validated	Y	Y	aTIS		equal
	ENSMUST00000162973_9_61373438_aTIS	ENSMUST00000034820_9_61373282_5UTR, ENSMUST00000159050_9_61373438_aTIS, ENSMUST00000159386_9_61373438_aTIS, ENSMUST00000160882_9_61373438_aTIS, ENSMUST00000162583_9_61373282_5UTR, ENSMUST00000178113_9_61373438_aTIS	ENSMUST00000034820_9_61373282_5UTR, ENSMUST00000159050_9_61373438_aTIS, ENSMUST00000159386_9_61373438_aTIS, ENSMUST00000160882_9_61373438_aTIS, ENSMUST00000162583_9_61373282_5UTR, ENSMUST00000162973_9_61373438_aTIS, ENSMUST00000178113_9_61373438_aTIS	Related Proteins	Q08122 TLE3_MOUSE ATG 0 protein_coding Yes 100.00%			10.7513	72.7979	FALSE					5	6	0.184485	0.00255186	83.3941	100	100	Validated	Y	Y	aTIS		equal
	Q5PSV9	ENSMUST00000082337_17_35844435_aTIS	ENSMUST00000082337_17_35844435_aTIS, Q5PSV9	Unrelated Proteins	Mediator of DNA damage checkpoint protein 1 (MDC1_MOUSE)	Mdc1		9.6075	70.5331	FALSE	oxidation of m(M463)	oxidation of m(1)			8	8	0.117359	0.00208963	184.558	100	100	Validated	Y	Y	aTIS		equal
	ENSMUST00000085513_7_38019220_aTIS		ENSMUST00000085513_7_38019220_aTIS	Single Protein	Q3TLD5 RMP_MOUSE ATG 0 protein_coding Yes 100.00%			22.7872	91.9021	FALSE					6	7	0.22528	0.00485061	59.0483	100	100	Validated	Y	Y	aTIS		equal
	Q9DB00	ENSMUST00000090942_3_88837016_aTIS, ENSMUST00000107498_3_88837016_aTIS	ENSMUST00000090942_3_88837016_aTIS, ENSMUST00000107498_3_88837016_aTIS, Q9DB00	Related and Unrelated Proteins	GON-4-like protein (GON4L_MOUSE)	Gon4l		2.52212	76.6814	FALSE					3	3	0.0308984	0.000351029	248.587	100	100	Validated	Y	Y	aTIS		equal
	Q8BY87	ENSMUST00000106653_7_112023708_aTIS	ENSMUST00000106653_7_112023708_aTIS, Q8BY87	Unrelated Proteins	Ubiquitin carboxyl-terminal hydrolase 47 (UBP47_MOUSE)	Usp47		5.6686	85.4651	FALSE	oxidation of m(M680, M1326)	oxidation of m(2)			5	6	0.0736536	0.000365797	157.356	100	100	Validated	Y	Y	aTIS		equal
	ENSMUST00000169020_8_111259196_aTIS		ENSMUST00000169020_8_111259196_aTIS	Single Protein	Q61543 GSLG1_MOUSE ATG 0 protein_coding Yes 100.00%			2.97872	87.4894	FALSE					2	2	0.0290166	0.000282985	133.646	100	100	Validated	Y	Y	aTIS		equal
	Q3UJD6	ENSMUST00000006854_9_108492517_5UTR, ENSMUST00000085044_9_108492517_5UTR, ENSMUST00000166103_9_108492517_5UTR, ENSMUST00000178075_9_108492517_5UTR	ENSMUST00000006854_9_108492517_5UTR, ENSMUST00000085044_9_108492517_5UTR, ENSMUST00000166103_9_108492517_5UTR, ENSMUST00000178075_9_108492517_5UTR, Q3UJD6	Related and Unrelated Proteins	Ubiquitin carboxyl-terminal hydrolase 19 (UBP19_MOUSE)	Usp19		8.16176	86.4706	TRUE					8	8	0.135462	0.00210024	150.454	100	100	Validated	Y	Y	aTIS		equal
	P45481	ENSMUST00000023165_16_4213223_aTIS	ENSMUST00000023165_16_4213223_aTIS, P45481	Unrelated Proteins	CREB-binding protein (CBP_MOUSE)	Crebbp		3.89185	52.6014	TRUE	oxidation of m(M1022, M1023)	oxidation of m(2)			7	7	0.0839269	0.00127207	265.325	100	100	Validated	Y	Y	aTIS		equal
	ENSMUST00000023741_15_98866720_aTIS	ENSMUST00000178486_15_98866720_aTIS	ENSMUST00000023741_15_98866720_aTIS, ENSMUST00000178486_15_98866720_aTIS	Related Proteins	Q6PDK2 KMT2D_MOUSE ATG 0 protein_coding Yes 100.00%			0.733715	57.9277	FALSE					2	2	0.0112403	6.24097e-05	599.87	100	100	Validated	Y	Y	aTIS		equal
	ENSMUST00000035033_9_98563821_aTIS		ENSMUST00000035033_9_98563821_aTIS	Single Protein	O55029 COPB2_MOUSE ATG 0 protein_coding Yes 100.00%			9.17127	78.5635	TRUE	oxidation of m(M306, M308)	oxidation of m(2)			8	8	0.227125	0.00363399	102.384	100	100	Validated	Y	Y	aTIS		equal
	Q80YV3	ENSMUST00000038980_5_144771150_aTIS, ENSMUST00000094120_5_144771150_aTIS, ENSMUST00000100467_5_144771150_aTIS	ENSMUST00000038980_5_144771150_aTIS, ENSMUST00000094120_5_144771150_aTIS, ENSMUST00000100467_5_144771150_aTIS, Q80YV3	Related and Unrelated Proteins	Transformation/transcription domain-associated protein (TRRAP_MOUSE)	Trrap		0.974659	91.1501	FALSE	oxidation of m(M730)	oxidation of m(1)			1	1	0.00819862	1.78215e-05	291.37	100	100	Doubtful (<2 confident peptides, <2 confident spectra)	Y	Y	aTIS		equal
	Q8R418	ENSMUST00000041987_12_104731913_aTIS	ENSMUST00000041987_12_104731913_aTIS, Q8R418	Unrelated Proteins	Endoribonuclease Dicer (DICER_MOUSE)	Dicer1		2.19207	85.6472	TRUE	oxidation of m(M713)	oxidation of m(1)			4	4	0.0439786	0.000561021	216.683	100	100	Validated	Y	Y	aTIS		equal
	Q3UHK8	ENSMUST00000094053_7_123124328_aTIS	ENSMUST00000094053_7_123124328_aTIS, Q3UHK8	Unrelated Proteins	Trinucleotide repeat-containing gene 6A protein (TNR6A_MOUSE)	Tnrc6a		0.843882	73.8397	FALSE					1	1	0.0150642	0.000119048	203.097	100	100	Doubtful (<2 confident peptides, <2 confident spectra)	Y	Y	aTIS		equal
	Q60974	ENSMUST00000101066_11_62438445_aTIS, ENSMUST00000101067_11_62438445_aTIS	ENSMUST00000101066_11_62438445_aTIS, ENSMUST00000101067_11_62438445_aTIS, Q60974	Related and Unrelated Proteins	Nuclear receptor corepressor 1 (NCOR1_MOUSE)	Ncor1		2.52752	82.5927	FALSE	oxidation of m(M841, M1850)	oxidation of m(2)			3	3	0.0241902	0.000333756	270.477	100	100	Validated	Y	Y	aTIS		equal
	ENSMUST00000114036_16_91647908_aTIS	ENSMUST00000114037_16_91647908_aTIS, ENSMUST00000117633_16_91647908_aTIS, ENSMUST00000119368_16_91647908_aTIS, ENSMUST00000140312_16_91647908_aTIS	ENSMUST00000114036_16_91647908_aTIS, ENSMUST00000114037_16_91647908_aTIS, ENSMUST00000117633_16_91647908_aTIS, ENSMUST00000119368_16_91647908_aTIS, ENSMUST00000140312_16_91647908_aTIS	Related Proteins	Q9QX47 SON_MOUSE ATG 0 protein_coding Yes 100.00%			5.87959	50.4233	TRUE	oxidation of m(M350)	oxidation of m(1)			6	6	0.0657363	0.00167242	229.876	100	100	Validated	Y	Y	aTIS		equal
	Q6P5D8	ENSMUST00000127430_17_71475164_aTIS	ENSMUST00000127430_17_71475164_aTIS, Q6P5D8	Unrelated Proteins	Structural maintenance of chromosomes flexible hinge domain-containing protein 1 (SMHD1_MOUSE)	Smchd1		3.23866	87.145	TRUE					5	6	0.0491397	0.000309148	225.506	100	100	Validated	Y	Y	aTIS		equal
	ENSMUST00000074267_12_28635654_aTIS		ENSMUST00000074267_12_28635654_aTIS	Single Protein	P62082 RS7_MOUSE ATG 0 protein_coding Yes 100.00%			32.4742	100	TRUE	oxidation of m(M32)	oxidation of m(1)			9	75	0.839526	0.323962	22.1133	100	100	Validated	Y	Y	aTIS		equal
	P47955	ENSMUST00000008036_9_61914479_5UTR	ENSMUST00000008036_9_61914479_5UTR, P47955	Unrelated Proteins	60S acidic ribosomal protein P1 (RLA1_MOUSE)	Rplp1		69.2982	62.2807	TRUE	oxidation of m(M108)	oxidation of m(1)			9	37	18.307	0.269852	11.4677	100	100	Validated	Y	Y	aTIS		equal
	ENSMUST00000135573_4_116687418_aTIS	ENSMUST00000180210_8_129252998_ntr	ENSMUST00000135573_4_116687418_aTIS, ENSMUST00000180210_8_129252998_ntr	Related Proteins	P35700 PRDX1_MOUSE ATG 0 protein_coding Yes 100.00%			24.6231	100	TRUE	oxidation of m(M100)	oxidation of m(1)			9	28	1.56502	0.0480208	22.1624	100	100	Validated	Y	Y	aTIS		equal
	ENSMUST00000030455_4_116645587_aTIS	ENSMUST00000128010_4_116651371_ntr	ENSMUST00000030455_4_116645587_aTIS, ENSMUST00000128010_4_116651371_ntr	Related Proteins	Q9JII6 AK1A1_MOUSE ATG 0 protein_coding Yes 100.00%			18.7692	88.9231	TRUE					9	25	0.778279	0.00987326	36.5639	100	100	Validated	Y	Y	aTIS		equal
	Q922Y1	ENSMUST00000096255_19_8871644_5UTR	ENSMUST00000096255_19_8871644_5UTR, Q922Y1	Unrelated Proteins	UBX domain-containing protein 1 (UBXN1_MOUSE)	Ubxn1		27.2727	86.532	TRUE	oxidation of m(M13)	oxidation of m(1)			9	24	0.554137	0.028539	33.552	100	100	Validated	Y	Y	aTIS		equal
	ENSMUST00000061437_2_180172035_aTIS		ENSMUST00000061437_2_180172035_aTIS	Single Protein	Q9JKV1 ADRM1_MOUSE ATG 0 protein_coding Yes 100.00%			14.0049	42.9975	TRUE					8	23	0.84785	0.0454195	42.0337	100	100	Validated	Y	Y	aTIS		equal
	ENSMUST00000018506_11_106997312_aTIS		ENSMUST00000018506_11_106997312_aTIS	Single Protein	P52293 IMA1_MOUSE ATG 0 protein_coding Yes 100.00%			19.4707	78.6389	TRUE					9	21	0.489625	0.0173699	57.8922	100	100	Validated	Y	Y	aTIS		equal
	O09167	ENSMUST00000099272_5_146835640_CDS	ENSMUST00000099272_5_146835640_CDS, O09167	Unrelated Proteins	60S ribosomal protein L21 (RL21_MOUSE)	Rpl21		11.25	100	TRUE	oxidation of m(M159)	oxidation of m(1)			10	22	0.863246	0.0650074	18.5501	100	100	Validated	Y	Y	aTIS		equal
	ENSMUST00000063661_16_44116868_aTIS		ENSMUST00000063661_16_44116868_aTIS	Single Protein	P50516 VATA_MOUSE ATG 0 protein_coding Yes 100.00%			11.3452	87.6823	TRUE	oxidation of m(M61, M296, M318)	oxidation of m(3)			7	20	0.281422	0.00915486	68.2826	100	100	Validated	Y	Y	aTIS		equal
	ENSMUST00000107237_3_95042533_aTIS		ENSMUST00000107237_3_95042533_aTIS	Single Protein	O35226 PSMD4_MOUSE ATG 0 protein_coding Yes 100.00%			27.9255	60.6383	TRUE					6	16	0.467799	0.0294411	40.6782	100	100	Validated	Y	Y	aTIS		equal
	ENSMUST00000170308_9_75037917_aTIS		ENSMUST00000170308_9_75037917_aTIS	Single Protein	P56212 ARP19_MOUSE ATG 0 protein_coding Yes 100.00%			50	100	TRUE	oxidation of m(M17)	oxidation of m(1)			7	16	1.44844	0.0441458	12.2853	100	100	Validated	Y	Y	aTIS		equal
	ENSMUST00000173938_11_80428665_aTIS	ENSMUST00000147898_11_80428665_ntr	ENSMUST00000147898_11_80428665_ntr, ENSMUST00000173938_11_80428665_aTIS	Related Proteins	Q8BG32 PSD11_MOUSE ATG 0 protein_coding Yes 100.00%			18.0095	100	TRUE					8	16	0.397831	0.0046247	47.407	100	100	Validated	Y	Y	aTIS		equal
	ENSMUST00000064848_10_117792611_aTIS	ENSMUST00000167943_10_117792611_aTIS	ENSMUST00000064848_10_117792611_aTIS, ENSMUST00000167943_10_117792611_aTIS	Related Proteins	Q8BH74 NU107_MOUSE ATG 0 protein_coding Yes 100.00%			9.17927	89.3089	FALSE	oxidation of m(M471, M911)	oxidation of m(2)			5	7	0.122018	0.00160554	106.65	100	100	Validated	Y	Y	aTIS		equal
	ENSMUST00000094657_4_132535586_aTIS	ENSMUST00000105939_4_132535586_aTIS, ENSMUST00000105940_4_132535586_aTIS	ENSMUST00000094657_4_132535586_aTIS, ENSMUST00000105939_4_132535586_aTIS, ENSMUST00000105940_4_132535586_aTIS	Related Proteins	Q6NZB0 DNJC8_MOUSE ATG 0 protein_coding Yes 100.00%			16.996	100	TRUE					8	16	0.415609	0.0235541	29.7944	100	100	Validated	Y	Y	aTIS		equal
	ENSMUST00000112138_2_71214448_aTIS	ENSMUST00000112136_2_71214448_aTIS, ENSMUST00000112139_2_71214448_aTIS, ENSMUST00000112140_2_71214448_aTIS, ENSMUST00000112142_2_71214448_aTIS	ENSMUST00000112136_2_71214448_aTIS, ENSMUST00000112138_2_71214448_aTIS, ENSMUST00000112139_2_71214448_aTIS, ENSMUST00000112140_2_71214448_aTIS, ENSMUST00000112142_2_71214448_aTIS	Related Proteins	O88487 DC1I2_MOUSE ATG 0 protein_coding Yes 100.00%			19.6078	70.2614	TRUE					9	16	0.362474	0.016913	68.3517	100	100	Validated	Y	Y	aTIS		equal
	ENSMUST00000030795_5_24576687_aTIS		ENSMUST00000030795_5_24576687_aTIS	Single Protein	Q99LE6 ABCF2_MOUSE ATG 0 protein_coding Yes 100.00%			11.6242	81.6879	TRUE	oxidation of m(M168, M330)	oxidation of m(2)			8	14	0.238863	0.00610632	71.7358	100	100	Validated	Y	Y	aTIS		equal
	Q99KP6	ENSMUST00000025642_19_10895450_aTIS	ENSMUST00000025642_19_10895450_aTIS, Q99KP6	Unrelated Proteins	Pre-mRNA-processing factor 19 (PRP19_MOUSE)	Prpf19		21.2302	70.2381	TRUE	oxidation of m(M168, M370)	oxidation of m(2)			8	14	0.534781	0.00981975	55.2044	100	100	Validated	Y	Y	aTIS		equal
	ENSMUST00000080536_8_79708525_aTIS		ENSMUST00000080536_8_79708525_aTIS	Single Protein	P61222 ABCE1_MOUSE ATG 0 protein_coding Yes 100.00%			10.0167	87.4791	TRUE	oxidation of m(M239)	oxidation of m(1)			9	13	0.328274	0.00981991	67.271	100	100	Validated	Y	Y	aTIS		equal
	ENSMUST00000087324_5_64092984_aTIS		ENSMUST00000087324_5_64092984_aTIS	Single Protein	Q7TSV4 PGM2_MOUSE ATG 0 protein_coding Yes 100.00%			15.9677	80.9677	TRUE	oxidation of m(M19, M382)	oxidation of m(2)			9	15	0.389495	0.0104495	68.7043	100	100	Validated	Y	Y	aTIS		equal
	ENSMUST00000109315_13_104109456_aTIS		ENSMUST00000109315_13_104109456_aTIS	Single Protein	Q91YP2 NEUL_MOUSE ATG 0 protein_coding Yes 100.00%			11.0795	87.9261	TRUE	oxidation of m(M657, M663)	oxidation of m(2)			8	12	0.251875	0.00684348	80.3775	100	100	Validated	Y	Y	aTIS		equal
	Q9CU65	ENSMUST00000022511_14_56887841_5UTR	ENSMUST00000022511_14_56887841_5UTR, Q9CU65	Unrelated Proteins	Zinc finger MYM-type protein 2 (ZMYM2_MOUSE)	Zmym2		8.64826	81.468	TRUE	oxidation of m(M125, M952, M955, M956, M1018)	oxidation of m(5)			6	8	0.103716	0.00208714	154.541	100	100	Validated	Y	Y	aTIS		equal
	ENSMUST00000032373_6_142505540_aTIS		ENSMUST00000032373_6_142505540_aTIS	Single Protein	P16125 LDHB_MOUSE ATG 0 protein_coding Yes 100.00%			25.4491	84.7305	TRUE	oxidation of m(M63, M64)	oxidation of m(2)			8	14	0.719072	0.0239679	36.549	100	100	Validated	Y	Y	aTIS		equal
	O55023	ENSMUST00000065938_3_10329005_aTIS, ENSMUST00000118410_3_10329005_aTIS	ENSMUST00000065938_3_10329005_aTIS, ENSMUST00000118410_3_10329005_aTIS, O55023	Related and Unrelated Proteins	Inositol monophosphatase 1 (IMPA1_MOUSE)	Impa1		26.3538	79.4224	TRUE	oxidation of m(M9, M31, M34, M117)	oxidation of m(4)			8	14	0.978319	0.00474447	30.4162	100	100	Validated	Y	Y	aTIS		equal
	ENSMUST00000079847_6_95718775_aTIS		ENSMUST00000079847_6_95718775_aTIS	Single Protein	Q9Z2I8 SUCB2_MOUSE ATG 0 protein_coding Yes 100.00%			21.2471	90.0693	TRUE	oxidation of m(M277)	oxidation of m(1)			7	13	0.389495	0.0100712	46.8107	100	100	Validated	Y	Y	aTIS		equal
	Q9WUP7	ENSMUST00000018333_1_143777320_5UTR	ENSMUST00000018333_1_143777320_5UTR, Q9WUP7	Unrelated Proteins	Ubiquitin carboxyl-terminal hydrolase isozyme L5 (UCHL5_MOUSE)	Uchl5		35.2584	89.6657	TRUE	oxidation of m(M11, M248, M269)	oxidation of m(3)			9	13	0.778279	0.010795	37.5931	100	100	Validated	Y	Y	aTIS		equal
	ENSMUST00000065692_11_83308238_aTIS	ENSMUST00000018875_11_83308238_aTIS, ENSMUST00000176430_11_83308238_aTIS, ENSMUST00000176523_11_83308238_aTIS	ENSMUST00000018875_11_83308238_aTIS, ENSMUST00000065692_11_83308238_aTIS, ENSMUST00000176430_11_83308238_aTIS, ENSMUST00000176523_11_83308238_aTIS	Related Proteins	Q9DBG3 AP2B1_MOUSE ATG 0 protein_coding Yes 100.00%			11.5261	70.0107	TRUE	oxidation of m(M58, M886)	oxidation of m(2)			7	10	0.203538	0.00580498	104.516	100	100	Validated	Y	Y	aTIS		equal
	P70441	ENSMUST00000021077_11_115163454_5UTR	ENSMUST00000021077_11_115163454_5UTR, P70441	Unrelated Proteins	Na(+)/H(+) exchange regulatory cofactor NHE-RF1 (NHRF1_MOUSE)	Slc9a3r1		27.3239	100	TRUE					8	12	0.505836	0.00416443	38.5765	100	100	Validated	Y	Y	aTIS		equal
	ENSMUST00000021670_12_84996490_aTIS		ENSMUST00000021670_12_84996490_aTIS	Single Protein	Q9R0I7 YLPM1_MOUSE YLPM1_MOUSE ATG 0 protein_coding Yes 100.00% 90.00%			2.29079	70.4067	FALSE	oxidation of m(M2006)	oxidation of m(1)			2	2	0.0180805	0.000442674	240.901	100	100	Validated	Y	Y	aTIS		equal
	ENSMUST00000023217_15_76477221_aTIS		ENSMUST00000023217_15_76477221_aTIS	Single Protein	P97452 BOP1_MOUSE ATG 0 protein_coding Yes 100.00%			12.7049	78.4153	TRUE					7	11	0.239748	0.00493059	82.4936	100	100	Validated	Y	Y	aTIS		equal
	ENSMUST00000025137_18_9958193_aTIS		ENSMUST00000025137_18_9958193_aTIS	Single Protein	Q8R3N6 THOC1_MOUSE ATG 0 protein_coding Yes 100.00%			10.5023	90.5632	FALSE	oxidation of m(M460, M479)	oxidation of m(2)			4	6	0.130663	0.00588902	75.3885	100	100	Validated	Y	Y	aTIS		equal
	ENSMUST00000041616_10_78464847_aTIS		ENSMUST00000041616_10_78464847_aTIS	Single Protein	Q8K183 PDXK_MOUSE ATG 0 protein_coding Yes 100.00%			25	75.641	TRUE	oxidation of m(M207)	oxidation of m(1)			8	12	0.778279	0.010684	34.9927	100	100	Validated	Y	Y	aTIS		equal
	ENSMUST00000045108_1_186967876_aTIS		ENSMUST00000045108_1_186967876_aTIS	Single Protein	P16381 DDX3L_MOUSE ATG 0 protein_coding Yes 100.00%			14.0909	89.8485	TRUE	oxidation of m(M369)	oxidation of m(1)			10	14	0.30701	0.00563764	73.0952	100	100	Validated	Y	Y	aTIS		equal
	Q9Z1N5	ENSMUST00000068056_17_35241824_5UTR	ENSMUST00000068056_17_35241824_5UTR, Q9Z1N5	Unrelated Proteins	Spliceosome RNA helicase Ddx39b (DX39B_MOUSE)	Ddx39b		18.2243	85.0467	TRUE	oxidation of m(M83, M243, M247, M364)	oxidation of m(4)			7	12	0.371687	0.0139096	49.004	100	100	Validated	Y	Y	aTIS		equal
	ENSMUST00000072697_3_153944425_aTIS		ENSMUST00000072697_3_153944425_aTIS	Single Protein	P45952 ACADM_MOUSE ATG 0 protein_coding Yes 100.00%			19.715	77.9097	TRUE	oxidation of m(M149, M154, M155)	oxidation of m(3)			10	14	0.544114	0.0168566	46.4516	100	100	Validated	Y	Y	aTIS		equal
	Q9ES00	ENSMUST00000103212_4_149425920_5UTR, ENSMUST00000172836_4_149425905_aTIS	ENSMUST00000103212_4_149425920_5UTR, ENSMUST00000172836_4_149425905_aTIS, Q9ES00	Related and Unrelated Proteins	Ubiquitin conjugation factor E4 B (UBE4B_MOUSE)	Ube4b		9.12191	87.7238	TRUE	oxidation of m(M117, M129)	oxidation of m(2)			7	10	0.134194	0.00111952	133.232	100	100	Validated	Y	Y	aTIS		equal
	ENSMUST00000001834_10_85957707_aTIS		ENSMUST00000001834_10_85957707_aTIS	Single Protein	Q99LF4 RTCB_MOUSE ATG 0 protein_coding Yes 100.00%			15.4455	80.7921	TRUE	oxidation of m(M147)	oxidation of m(1)			8	10	0.3815	0.00924175	55.2139	100	100	Validated	Y	Y	aTIS		equal
	ENSMUST00000041965_12_111377271_aTIS		ENSMUST00000041965_12_111377271_aTIS	Single Protein	Q7TT50 MRCKB_MOUSE ATG 0 protein_coding Yes 100.00%			1.80969	81.9615	FALSE	oxidation of m(M605, M609, M1660)	oxidation of m(3)			2	3	0.0204035	0.00160256	194.63	100	100	Validated	Y	Y	aTIS		equal
	Q8BWZ3	ENSMUST00000042163_5_121398005_aTIS	ENSMUST00000042163_5_121398005_aTIS, Q8BWZ3	Unrelated Proteins	N-alpha-acetyltransferase 25, NatB auxiliary subunit (NAA25_MOUSE)	Naa25		7.20165	86.214	TRUE					4	4	0.0811808	0.00149165	111.637	100	100	Validated	Y	Y	aTIS		equal
	ENSMUST00000045807_11_74898119_aTIS		ENSMUST00000045807_11_74898119_aTIS	Single Protein	Q5SWD9 TSR1_MOUSE ATG 0 protein_coding Yes 100.00%			8.46824	77.9577	TRUE	oxidation of m(M324, M326, M337, M482, M487, M802)	oxidation of m(6)			7	10	0.154782	0.00761639	92.0467	100	100	Validated	Y	Y	aTIS		equal
	Q920B9	ENSMUST00000046709_14_52197201_5UTR	ENSMUST00000046709_14_52197201_5UTR, Q920B9	Unrelated Proteins	FACT complex subunit SPT16 (SP16H_MOUSE)	Supt16h		8.40497	89.9713	TRUE	oxidation of m(M768)	oxidation of m(1)			8	12	0.128838	0.00146177	119.749	100	100	Validated	Y	Y	aTIS		equal
	ENSMUST00000057481_2_90679409_aTIS		ENSMUST00000057481_2_90679409_aTIS	Single Protein	Q9Z0W3 NU160_MOUSE ATG 0 protein_coding Yes 100.00%			5.92011	73.3238	TRUE					7	10	0.149066	0.0024763	158.13	100	100	Validated	Y	Y	aTIS		equal
	ENSMUST00000062613_8_13974642_aTIS		ENSMUST00000062613_8_13974642_aTIS	Single Protein	Q8C5P7 TDRP_MOUSE ATG 0 protein_coding Yes 100.00%			32.4176	100	TRUE					7	9	0.8166	0.0135357	20.1741	100	100	Validated	Y	Y	aTIS		equal
	P51125	ENSMUST00000065629_13_74807848_aTIS	ENSMUST00000065629_13_74807848_aTIS, P51125	Unrelated Proteins	Calpastatin (ICAL_MOUSE)	Cast		8.50254	90.736	FALSE	oxidation of m(M169)	oxidation of m(1)			5	8	0.118262	0.00165113	84.8706	100	100	Validated	Y	Y	aTIS		equal
	ENSMUST00000080713_X_48256943_aTIS		ENSMUST00000080713_X_48256943_aTIS	Single Protein	Q640M1 UT14A_MOUSE ATG 0 protein_coding Yes 100.00%			13.9505	90.8735	FALSE					6	8	0.111224	0.00558516	87.2117	100	100	Validated	Y	Y	aTIS		equal
	Q501J7	ENSMUST00000084249_4_132397997_aTIS, ENSMUST00000102568_4_132422393_5UTR	ENSMUST00000084249_4_132397997_aTIS, ENSMUST00000102568_4_132422393_5UTR, Q501J7	Related and Unrelated Proteins	Phosphatase and actin regulator 4 (PHAR4_MOUSE)	Phactr4		5.33141	86.4553	FALSE					2	3	0.053725	0.000694444	76.5851	100	100	Validated	Y	Y	aTIS		equal
	Q3UMY5	ENSMUST00000096766_17_83351215_aTIS	ENSMUST00000096766_17_83351215_aTIS, Q3UMY5	Unrelated Proteins	Echinoderm microtubule-associated protein-like 4 (EMAL4_MOUSE)	Eml4		8.09717	87.753	TRUE					5	8	0.113599	0.0017404	109.958	100	100	Validated	Y	Y	aTIS		equal
	ENSMUST00000099078_2_166805715_aTIS		ENSMUST00000099078_2_166805715_aTIS	Single Protein	A2A5R2 BIG2_MOUSE ATG 0 protein_coding Yes 100.00%			4.18527	91.0714	TRUE					5	7	0.0628085	0.00135898	202.11	100	100	Validated	Y	Y	aTIS		equal
	ENSMUST00000006128_2_105399205_aTIS		ENSMUST00000006128_2_105399205_aTIS	Single Protein	Q05186 RCN1_MOUSE ATG 0 protein_coding Yes 100.00%			24.9231	90.1538	TRUE	oxidation of m(M305)	oxidation of m(1)			7	11	0.454758	0.0133011	38.0896	100	100	Validated	Y	Y	aTIS		equal
	Q3UHX0	ENSMUST00000021824_13_49653646_aTIS	ENSMUST00000021824_13_49653646_aTIS, Q3UHX0	Unrelated Proteins	Nucleolar protein 8 (NOL8_MOUSE)	Nol8		3.13862	97.1229	TRUE	oxidation of m(M985)	oxidation of m(1)			3	4	0.0417211	0.00219928	128.556	100	100	Validated	Y	Y	aTIS		equal
	Q99L47	ENSMUST00000023039_15_81399594_aTIS, ENSMUST00000172107_15_81399639_5UTR	ENSMUST00000023039_15_81399594_aTIS, ENSMUST00000172107_15_81399639_5UTR, Q99L47	Related and Unrelated Proteins	Hsc70-interacting protein (F10A1_MOUSE)	St13		14.8248	66.3073	TRUE	oxidation of m(M28, M328)	oxidation of m(2)			8	10	0.406527	0.0132227	41.6295	100	100	Validated	Y	Y	aTIS		equal
	P00920	ENSMUST00000029078_3_14886711_5UTR	ENSMUST00000029078_3_14886711_5UTR, P00920	Unrelated Proteins	Carbonic anhydrase 2 (CAH2_MOUSE)	Ca2		31.9231	84.6154	TRUE	oxidation of m(M240)	oxidation of m(1)			7	11	0.957342	0.0180483	29.0145	100	100	Validated	Y	Y	aTIS		equal
	Q99PP7	ENSMUST00000029444_3_103279879_aTIS, ENSMUST00000106860_3_103279879_aTIS	ENSMUST00000029444_3_103279879_aTIS, ENSMUST00000106860_3_103279879_aTIS, Q99PP7	Related and Unrelated Proteins	E3 ubiquitin-protein ligase TRIM33 (TRI33_MOUSE)	Trim33		9.36953	69.352	TRUE	oxidation of m(M961)	oxidation of m(1)			6	8	0.135131	0.000879078	123.764	100	100	Validated	Y	Y	aTIS		equal
	Q05CL8	ENSMUST00000029588_3_127553205_5UTR	ENSMUST00000029588_3_127553205_5UTR, Q05CL8	Unrelated Proteins	La-related protein 7 (LARP7_MOUSE)	Larp7		12.2807	100	TRUE	oxidation of m(M411, M495)	oxidation of m(2)			6	8	0.123105	0.00315894	64.7623	100	100	Validated	Y	Y	aTIS		equal
	ENSMUST00000033173_7_120922933_aTIS	ENSMUST00000106483_7_120922933_aTIS	ENSMUST00000033173_7_120922933_aTIS, ENSMUST00000106483_7_120922933_aTIS	Related Proteins	Q9CZT4 RPC5_MOUSE ATG 0 protein_coding Yes 100.00%			3.52113	95.3521	TRUE					2	3	0.0592537	0.00161139	79.8033	100	100	Validated	Y	Y	aTIS		equal
	Q4VAA2	ENSMUST00000035484_9_103365434_5UTR, ENSMUST00000072249_9_103365434_5UTR	ENSMUST00000035484_9_103365434_5UTR, ENSMUST00000072249_9_103365434_5UTR, Q4VAA2	Related and Unrelated Proteins	Protein CDV3 (CDV3_MOUSE)	Cdv3		20.6406	88.6121	TRUE	oxidation of m(M128)	oxidation of m(1)			7	10	0.511775	0.0126634	29.7113	100	100	Validated	Y	Y	aTIS		equal
	ENSMUST00000037739_14_31018941_aTIS		ENSMUST00000037739_14_31018941_aTIS	Single Protein	Q8CI11 GNL3_MOUSE ATG 0 protein_coding Yes 100.00%			23.7918	93.3086	TRUE					10	12	0.295268	0.00882265	60.7488	100	100	Validated	Y	Y	aTIS		equal
	Q8BVE3	ENSMUST00000044369_1_5084451_aTIS	ENSMUST00000044369_1_5084451_aTIS, Q8BVE3	Unrelated Proteins	V-type proton ATPase subunit H (VATH_MOUSE)	Atp6v1h		21.5321	93.3747	TRUE	oxidation of m(M65, M100)	oxidation of m(2)			9	11	0.43845	0.00717189	55.8191	100	100	Validated	Y	Y	aTIS		equal
	ENSMUST00000049503_17_83351215_aTIS	ENSMUST00000112363_17_83351215_aTIS	ENSMUST00000049503_17_83351215_aTIS, ENSMUST00000112363_17_83351215_aTIS	Related Proteins	Q3UMY5 EMAL4_MOUSE EMAL4_MOUSE ATG 0 protein_coding Yes 2386_T_C_1:2524_G_A_1 97.94% 100.00%			12.2146	92.5799	TRUE	oxidation of m(M815)	oxidation of m(1)			6	8	0.174269	0.00201027	97.4556	100	100	Validated	Y	Y	aTIS		equal
	ENSMUST00000061179_2_37469427_aTIS		ENSMUST00000061179_2_37469427_aTIS	Single Protein	A2AWA9 RBGP1_MOUSE ATG 0 protein_coding Yes 100.00%			6.95489	83.8346	TRUE	oxidation of m(M69, M73)	oxidation of m(2)			6	8	0.107757	0.00233473	120.722	100	100	Validated	Y	Y	aTIS		equal
	ENSMUST00000084527_4_62360422_aTIS		ENSMUST00000084527_4_62360422_aTIS	Single Protein	Q6P9Q6 FKB15_MOUSE ATG 0 protein_coding Yes 100.00%			3.61842	67.2697	FALSE	oxidation of m(M1191)	oxidation of m(1)			2	3	0.0415955	0.00193562	132.878	100	100	Validated	Y	Y	aTIS		equal
	Q925B0	ENSMUST00000095313_10_108332216_5UTR	ENSMUST00000095313_10_108332216_5UTR, Q925B0	Unrelated Proteins	PRKC apoptosis WT1 regulator protein (PAWR_MOUSE)	Pawr		20.4204	76.8769	TRUE	oxidation of m(M310)	oxidation of m(1)			6	8	0.311134	0.00362646	35.8868	100	100	Validated	Y	Y	aTIS		equal
	ENSMUST00000103122_2_158146300_aTIS		ENSMUST00000103122_2_158146300_aTIS	Single Protein	P21981 TGM2_MOUSE ATG 0 protein_coding Yes 100.00%			4.95627	78.2799	TRUE					4	7	0.136464	0.00364902	77.0123	100	100	Validated	Y	Y	aTIS		equal
	ENSMUST00000103164_11_94601770_aTIS		ENSMUST00000103164_11_94601770_aTIS	Single Protein	Q8VCW8 ACSF2_MOUSE ATG 0 protein_coding Yes 100.00%			12.1951	80	TRUE	oxidation of m(M497)	oxidation of m(1)			7	9	0.286397	0.00425942	67.907	100	100	Validated	Y	Y	aTIS		equal
	ENSMUST00000113145_X_135799060_aTIS		ENSMUST00000113145_X_135799060_aTIS	Single Protein	Q5U4C1 GASP1_MOUSE ATG 0 protein_coding Yes 100.00%			2.96956	88.5672	FALSE					2	2	0.0284783	0.00023284	151.65	100	100	Validated	Y	Y	aTIS		equal
	ENSMUST00000155998_11_72690025_aTIS		ENSMUST00000155998_11_72690025_aTIS	Single Protein	Q810B6 ANFY1_MOUSE ATG 0 protein_coding Yes 100.00%			7.86997	79.213	TRUE	oxidation of m(M139, M343, M346, M362, M681)	oxidation of m(5)			6	7	0.143543	0.00307904	128.571	100	100	Validated	Y	Y	aTIS		equal
	ENSMUST00000020904_12_16895190_aTIS		ENSMUST00000020904_12_16895190_aTIS	Single Protein	P70336 ROCK2_MOUSE ATG 0 protein_coding Yes 46_A_G_1 100.00%			2.44957	92.8674	FALSE	oxidation of m(M239, M244)	oxidation of m(2)			2	2	0.0219602	0.000252133	160.485	100	100	Validated	Y	Y	aTIS		equal
	ENSMUST00000020980_12_24708347_aTIS		ENSMUST00000020980_12_24708347_aTIS	Single Protein	P11157 RIR2_MOUSE ATG 0 protein_coding Yes 100.00%			22.0513	100	FALSE	oxidation of m(M201, M277, M351)	oxidation of m(3)			6	8	0.368875	0.00814103	45.0668	100	100	Validated	Y	Y	aTIS		equal
	O54988	ENSMUST00000026043_19_47580137_5UTR, ENSMUST00000051691_19_47580137_5UTR	ENSMUST00000026043_19_47580137_5UTR, ENSMUST00000051691_19_47580137_5UTR, O54988	Related and Unrelated Proteins	STE20-like serine/threonine-protein kinase (SLK_MOUSE)	Slk		15.0041	90.6732	TRUE	oxidation of m(M495)	oxidation of m(1)			9	9	0.127257	0.00116084	141.37	100	100	Validated	Y	Y	aTIS		equal
	Q8VIJ6	ENSMUST00000030623_4_127021354_5UTR	ENSMUST00000030623_4_127021354_5UTR, Q8VIJ6	Unrelated Proteins	Splicing factor, proline- and glutamine-rich (SFPQ_MOUSE)	Sfpq		5.43634	68.3834	FALSE	oxidation of m(M349, M604, M610, M612)	oxidation of m(4)			3	4	0.0857111	0.0055788	75.3943	100	100	Validated	Y	Y	aTIS		equal
	Q5I043	ENSMUST00000047349_9_48985475_5UTR	ENSMUST00000047349_9_48985475_5UTR, Q5I043	Unrelated Proteins	Ubiquitin carboxyl-terminal hydrolase 28 (UBP28_MOUSE)	Usp28		11.5128	79.8287	TRUE	oxidation of m(M23, M712)	oxidation of m(2)			8	9	0.200074	0.00153622	119.243	100	100	Validated	Y	Y	aTIS		equal
	Q9WU42	ENSMUST00000055256_5_125124874_aTIS, ENSMUST00000086083_5_125124874_aTIS, ENSMUST00000111394_5_125124874_aTIS, ENSMUST00000111398_5_125124874_aTIS, ENSMUST00000111402_5_125124874_aTIS	ENSMUST00000055256_5_125124874_aTIS, ENSMUST00000086083_5_125124874_aTIS, ENSMUST00000111394_5_125124874_aTIS, ENSMUST00000111398_5_125124874_aTIS, ENSMUST00000111402_5_125124874_aTIS, Q9WU42	Related and Unrelated Proteins	Nuclear receptor corepressor 2 (NCOR2_MOUSE)	Ncor2		1.82039	84.1828	FALSE					2	3	0.0168871	0.000368413	269.642	100	100	Validated	Y	Y	aTIS		equal
	ENSMUST00000071898_15_76607478_aTIS		ENSMUST00000071898_15_76607478_aTIS	Single Protein	Q9EPU4 CPSF1_MOUSE ATG 0 protein_coding Yes 100.00%			4.51076	78.1402	TRUE	oxidation of m(M177)	oxidation of m(1)			4	5	0.0655804	0.000828893	160.716	100	100	Validated	Y	Y	aTIS		equal
	ENSMUST00000109468_2_160646230_aTIS		ENSMUST00000109468_2_160646230_aTIS	Single Protein	Q04750 TOP1_MOUSE ATG 0 protein_coding Yes 100.00%			10.691	100	TRUE					6	7	0.0826367	0.00190652	90.8189	100	100	Validated	Y	Y	aTIS		equal
	Q5U4C3	ENSMUST00000117282_7_45013587_aTIS	ENSMUST00000117282_7_45013587_aTIS, Q5U4C3	Unrelated Proteins	Splicing factor, arginine/serine-rich 19 (SFR19_MOUSE)	Scaf1		4.85669	72.293	TRUE					5	5	0.0611412	0.00131765	133.761	100	100	Validated	Y	Y	aTIS		equal
	Q60902	ENSMUST00000163643_8_72421437_aTIS	ENSMUST00000163643_8_72421437_aTIS, Q60902	Unrelated Proteins	Epidermal growth factor receptor substrate 15-like 1 (EP15R_MOUSE)	Eps15l1		13.2304	85.667	FALSE	oxidation of m(M450)	oxidation of m(1)			8	9	0.224368	0.00187407	99.2475	100	100	Validated	Y	Y	aTIS		equal
	ENSMUST00000170795_10_76470055_aTIS		ENSMUST00000170795_10_76470055_aTIS	Single Protein	Q9WUU9 GANP_MOUSE ATG 0 protein_coding Yes 100.00%			5.98681	73.7697	FALSE	oxidation of m(M379, M1387)	oxidation of m(2)			5	6	0.0580588	0.0010622	217.226	100	100	Validated	Y	Y	aTIS		equal
	ENSMUST00000036229_18_80469546_aTIS		ENSMUST00000036229_18_80469546_aTIS	Single Protein	Q7TSG2 CTDP1_MOUSE ATG 0 protein_coding Yes 100.00%			14.2708	87.3958	TRUE	oxidation of m(M806, M848)	oxidation of m(2)			9	9	0.218188	0.00334204	104.49	100	100	Validated	Y	Y	aTIS		equal
	Q9CWZ3	ENSMUST00000048915_3_96629962_aTIS	ENSMUST00000048915_3_96629962_aTIS, Q9CWZ3	Unrelated Proteins	RNA-binding protein 8A (RBM8A_MOUSE)	Rbm8a		50.5747	100	TRUE	oxidation of m(M17, M50, M131, M140)	oxidation of m(4)			9	56	0.951293	0.0609868	19.8758	100	100	Validated	Y	Y	aTIS		equal
	ENSMUST00000057885_5_65390991_aTIS	ENSMUST00000078034_19_32466551_aTIS, ENSMUST00000117730_14_45713412_ntr, ENSMUST00000140507_2_70458982_ntr, ENSMUST00000179113_2_156790394_ntr	ENSMUST00000057885_5_65390991_aTIS, ENSMUST00000078034_19_32466551_aTIS, ENSMUST00000117730_14_45713412_ntr, ENSMUST00000140507_2_70458982_ntr, ENSMUST00000179113_2_156790394_ntr	Related Proteins	P51410 RL9_MOUSE ATG 0 protein_coding Yes 100.00%			15.1042	100	TRUE					8	50	0.747528	0.211465	21.8678	100	100	Validated	Y	Y	aTIS		equal
	ENSMUST00000030051_4_57956210_aTIS		ENSMUST00000030051_4_57956210_aTIS	Single Protein	P10639 THIO_MOUSE ATG 0 protein_coding Yes 100.00%			60	100	TRUE					9	36	5.57933	0.158235	11.6676	100	100	Validated	Y	Y	aTIS		equal
	ENSMUST00000002289_14_101654064_aTIS		ENSMUST00000002289_14_101654064_aTIS	Single Protein	Q9JKB1 UCHL3_MOUSE ATG 0 protein_coding Yes 100.00%			20.8696	82.6087	TRUE	oxidation of m(M129)	oxidation of m(1)			8	33	1.4041	0.079363	26.135	100	100	Validated	Y	Y	aTIS		equal
	Q66JS6	ENSMUST00000057110_18_43477773_5UTR	ENSMUST00000057110_18_43477773_5UTR, Q66JS6	Unrelated Proteins	Eukaryotic translation initiation factor 3 subunit J-B (EI3JB_MOUSE)	Eif3j2		38.7833	88.2129	TRUE	oxidation of m(M26, M263)	oxidation of m(2)			7	33	0.442417	0.114272	29.4676	100	100	Validated	Y	Y	aTIS		equal
	ENSMUST00000113685_9_67049132_aTIS	ENSMUST00000030185_9_67049132_aTIS, ENSMUST00000050905_9_67049132_aTIS, ENSMUST00000113684_9_67043709_aTIS	ENSMUST00000030185_9_67049132_aTIS, ENSMUST00000050905_9_67049132_aTIS, ENSMUST00000113684_9_67043709_aTIS, ENSMUST00000113685_9_67049132_aTIS	Related Proteins	P58771 TPM1_MOUSE ATG 0 protein_coding Yes 100.00%			15.8451	100	TRUE	oxidation of m(M141)	oxidation of m(1)			7	13	0.355425	0.00280297	32.6607	100	100	Validated	Y	Y	aTIS		equal
	ENSMUST00000034903_9_78198290_aTIS		ENSMUST00000034903_9_78198290_aTIS	Single Protein	P24472 GSTA4_MOUSE ATG 0 protein_coding Yes 100.00%			27.9279	80.1802	TRUE					8	23	0.930698	0.0501003	25.5474	100	100	Validated	Y	Y	aTIS		equal
	O88569	ENSMUST00000069949_6_51469808_5UTR, ENSMUST00000090002_6_51469808_5UTR, ENSMUST00000171003_10_73201695_ntr	ENSMUST00000069949_6_51469808_5UTR, ENSMUST00000090002_6_51469808_5UTR, ENSMUST00000171003_10_73201695_ntr, O88569	Related and Unrelated Proteins	Heterogeneous nuclear ribonucleoproteins A2/B1 (ROA2_MOUSE)	Hnrnpa2b1		13.5977	85.5524	TRUE					8	15	0.550516	0.00782241	37.3797	100	100	Validated	Y	Y	aTIS		equal
	ENSMUST00000090553_3_108445132_aTIS	ENSMUST00000102625_3_108445132_aTIS	ENSMUST00000090553_3_108445132_aTIS, ENSMUST00000102625_3_108445132_aTIS	Related Proteins	P26638 SYSC_MOUSE ATG 0 protein_coding Yes 100.00%			19.1406	92.3828	TRUE	oxidation of m(M234, M507)	oxidation of m(2)			9	21	0.328274	0.0115297	58.3517	100	100	Validated	Y	Y	aTIS		equal
	ENSMUST00000114106_5_38224676_aTIS		ENSMUST00000114106_5_38224676_aTIS	Single Protein	Q08288 LYAR_MOUSE ATG 0 protein_coding Yes 100.00%			18.5567	89.1753	TRUE	oxidation of m(M161, M296)	oxidation of m(2)			9	23	0.313473	0.0180831	43.7085	100	100	Validated	Y	Y	aTIS		equal
	Q9Z1Q5	ENSMUST00000007257_17_35050430_5UTR	ENSMUST00000007257_17_35050430_5UTR, Q9Z1Q5	Unrelated Proteins	Chloride intracellular channel protein 1 (CLIC1_MOUSE)	Clic1		40.249	100	TRUE	oxidation of m(M87)	oxidation of m(1)			9	21	1.21898	0.0207378	26.9957	100	100	Validated	Y	Y	aTIS		equal
	Q9CXY6	ENSMUST00000001042_3_90476208_5UTR	ENSMUST00000001042_3_90476208_5UTR, Q9CXY6	Unrelated Proteins	Interleukin enhancer-binding factor 2 (ILF2_MOUSE)	Ilf2		32.3077	100	TRUE	oxidation of m(M157, M386)	oxidation of m(2)			8	20	0.645191	0.0277666	43.0352	100	100	Validated	Y	Y	aTIS		equal
	ENSMUST00000036951_5_117287543_aTIS	ENSMUST00000099988_19_16267621_ntr, ENSMUST00000178707_10_29030128_ntr	ENSMUST00000036951_5_117287543_aTIS, ENSMUST00000099988_19_16267621_ntr, ENSMUST00000178707_10_29030128_ntr	Related Proteins	P70296 PEBP1_MOUSE ATG 0 protein_coding Yes 100.00%			45.9893	100	TRUE					8	19	1.95521	0.026878	20.8173	100	100	Validated	Y	Y	aTIS		equal
	Q99JI4	ENSMUST00000022256_14_14120922_5UTR	ENSMUST00000022256_14_14120922_5UTR, Q99JI4	Unrelated Proteins	26S proteasome non-ATPase regulatory subunit 6 (PSMD6_MOUSE)	Psmd6		15.6812	100	TRUE					8	17	0.425103	0.0124322	45.5072	100	100	Validated	Y	Y	aTIS		equal
	ENSMUST00000027579_1_125435328_aTIS		ENSMUST00000027579_1_125435328_aTIS	Single Protein	Q99JY9 ARP3_MOUSE ATG 0 protein_coding Yes 100.00%			24.4019	83.2536	TRUE					7	15	0.442417	0.0150623	47.327	100	100	Validated	Y	Y	aTIS		equal
	ENSMUST00000036951_5_117287543_aTIS	ENSMUST00000111973_5_117287543_aTIS	ENSMUST00000036951_5_117287543_aTIS, ENSMUST00000111973_5_117287543_aTIS	Related Proteins	P70296 PEBP1_MOUSE ATG 0 protein_coding Yes 100.00%			48.6631	100	TRUE					8	17	1.95521	0.0186304	20.8173	100	100	Validated	Y	Y	aTIS		equal
	ENSMUST00000162538_8_94832671_aTIS		ENSMUST00000162538_8_94832671_aTIS	Single Protein	Q8WTY4 CPIN1_MOUSE ATG 0 protein_coding Yes 100.00%			42.7184	100	FALSE	oxidation of m(M44, M83, M203)	oxidation of m(3)			6	11	0.584893	0.0142665	33.4077	100	100	Validated	Y	Y	aTIS		equal
	O35343	ENSMUST00000029353_3_69126983_5UTR	ENSMUST00000029353_3_69126983_5UTR, O35343	Unrelated Proteins	Importin subunit alpha-3 (IMA3_MOUSE)	Kpna4		19.7697	57.5816	TRUE	oxidation of m(M441)	oxidation of m(1)			8	15	0.584893	0.0129406	57.8867	100	100	Validated	Y	Y	aTIS		equal
	Q61990	ENSMUST00000077037_15_102473325_5UTR, ENSMUST00000078404_15_102473325_5UTR, ENSMUST00000108838_15_102473325_5UTR	ENSMUST00000077037_15_102473325_5UTR, ENSMUST00000078404_15_102473325_5UTR, ENSMUST00000108838_15_102473325_5UTR, Q61990	Related and Unrelated Proteins	Poly(rC)-binding protein 2 (PCBP2_MOUSE)	Pcbp2		22.9282	78.7293	TRUE	oxidation of m(M87, M137)	oxidation of m(2)			8	15	0.930698	0.0142007	38.1974	100	100	Validated	Y	Y	aTIS		equal
	Q921F4	ENSMUST00000061331_17_80062199_5UTR	ENSMUST00000061331_17_80062199_5UTR, Q921F4	Unrelated Proteins	Heterogeneous nuclear ribonucleoprotein L-like (HNRLL_MOUSE)	Hnrnpll		16.0745	83.2487	TRUE	oxidation of m(M428)	oxidation of m(1)			8	16	0.373824	0.00854909	64.0843	100	100	Validated	Y	Y	aTIS		equal
	ENSMUST00000017365_11_98682730_aTIS		ENSMUST00000017365_11_98682730_aTIS	Single Protein	P14685 PSMD3_MOUSE ATG 0 protein_coding Yes 100.00%			13.9623	100	TRUE	oxidation of m(M35)	oxidation of m(1)			7	12	0.243353	0.00550614	60.6803	100	100	Validated	Y	Y	aTIS		equal
	ENSMUST00000114057_X_75826945_aTIS	ENSMUST00000114058_X_75826945_aTIS	ENSMUST00000114057_X_75826945_aTIS, ENSMUST00000114058_X_75826945_aTIS	Related Proteins	Q99K51 PLST_MOUSE ATG 0 protein_coding Yes 100.00%			8.57143	89.8413	TRUE	oxidation of m(M340)	oxidation of m(1)			4	8	0.138513	0.00800167	70.6972	100	100	Validated	Y	Y	aTIS		equal
	ENSMUST00000031376_5_123720930_aTIS		ENSMUST00000031376_5_123720930_aTIS	Single Protein	Q9CYA6 ZCHC8_MOUSE ATG 0 protein_coding Yes 100.00%			12.6939	72.4965	TRUE					4	7	0.165914	0.00557949	77.9768	100	100	Validated	Y	Y	aTIS		equal
	Q6P9R2	ENSMUST00000040853_9_119322278_5UTR	ENSMUST00000040853_9_119322278_5UTR, Q6P9R2	Unrelated Proteins	Serine/threonine-protein kinase OSR1 (OXSR1_MOUSE)	Oxsr1		23.1499	82.1632	TRUE					7	13	0.286397	0.00496673	58.1771	100	100	Validated	Y	Y	aTIS		equal
	ENSMUST00000101525_11_9125652_aTIS		ENSMUST00000101525_11_9125652_aTIS	Single Protein	P52624 UPP1_MOUSE ATG 0 protein_coding Yes 100.00%			28.6174	75.2412	TRUE	oxidation of m(M30, M50)	oxidation of m(2)			7	12	0.905461	0.0147962	34.0639	100	100	Validated	Y	Y	aTIS		equal
	ENSMUST00000118551_18_60776403_aTIS	ENSMUST00000142980_18_60776403_ntr	ENSMUST00000118551_18_60776403_aTIS, ENSMUST00000142980_18_60776403_ntr	Related Proteins	P62264 RS14_MOUSE ATG 0 protein_coding Yes 100.00%			36.4238	73.5099	TRUE	oxidation of m(M75)	oxidation of m(1)			9	15	1.15443	0.0349528	16.2625	100	100	Validated	Y	Y	aTIS		equal
	ENSMUST00000028825_2_117249768_aTIS		ENSMUST00000028825_2_117249768_aTIS	Single Protein	Q80VD1 FA98B_MOUSE ATG 0 protein_coding Yes 100.00%			18.1818	100	TRUE	oxidation of m(M12, M322)	oxidation of m(2)			5	10	0.223825	0.012296	45.3208	100	100	Validated	Y	Y	aTIS		equal
	ENSMUST00000166411_2_69863250_aTIS		ENSMUST00000166411_2_69863250_aTIS	Single Protein	P32067 LA_MOUSE ATG 0 protein_coding Yes 100.00%			14.4578	100	TRUE	oxidation of m(M52)	oxidation of m(1)			7	10	0.203538	0.0084433	47.727	100	100	Validated	Y	Y	aTIS		equal
	Q9CZD3	ENSMUST00000003572_6_55038042_aTIS	ENSMUST00000003572_6_55038042_aTIS, Q9CZD3	Unrelated Proteins	Glycine--tRNA ligase (SYG_MOUSE)	Gars		6.85871	93.8272	TRUE	oxidation of m(M338, M423, M427)	oxidation of m(3)			5	11	0.134867	0.00627611	81.8257	100	100	Validated	Y	Y	aTIS		equal
	Q9ER72	ENSMUST00000010899_7_143600006_aTIS, ENSMUST00000105909_7_143600006_aTIS	ENSMUST00000010899_7_143600006_aTIS, ENSMUST00000105909_7_143600006_aTIS, Q9ER72	Related and Unrelated Proteins	Cysteine--tRNA ligase, cytoplasmic (SYCC_MOUSE)	Cars		10.8303	91.5764	FALSE	oxidation of m(M310, M532)	oxidation of m(2)			6	9	0.130049	0.00425714	94.8	100	100	Validated	Y	Y	aTIS		equal
	Q6P9P6	ENSMUST00000012587_19_37376594_aTIS	ENSMUST00000012587_19_37376594_aTIS, Q6P9P6	Unrelated Proteins	Kinesin-like protein KIF11 (KIF11_MOUSE)	Kif11		8.65019	93.4411	TRUE	oxidation of m(M883)	oxidation of m(1)			6	7	0.109463	0.00243585	117.953	100	100	Validated	Y	Y	aTIS		equal
	ENSMUST00000020268_10_62790993_aTIS		ENSMUST00000020268_10_62790993_aTIS	Single Protein	Q8CH18 CCAR1_MOUSE ATG 0 protein_coding Yes 100.00%			7.67888	80.8901	TRUE	oxidation of m(M995)	oxidation of m(1)			8	11	0.111001	0.00339421	131.979	100	100	Validated	Y	Y	aTIS		equal
	ENSMUST00000020420_10_80741991_aTIS		ENSMUST00000020420_10_80741991_aTIS	Single Protein	O54774 AP3D1_MOUSE ATG 0 protein_coding Yes 100.00%			12.2602	83.7364	TRUE	oxidation of m(M777, M1010)	oxidation of m(2)			9	13	0.137367	0.00384138	134.996	100	100	Validated	Y	Y	aTIS		equal
	Q8VH51	ENSMUST00000029149_2_156179888_5UTR, ENSMUST00000109587_2_156179888_5UTR	ENSMUST00000029149_2_156179888_5UTR, ENSMUST00000109587_2_156179888_5UTR, Q8VH51	Related and Unrelated Proteins	RNA-binding protein 39 (RBM39_MOUSE)	Rbm39		10.1887	83.9623	TRUE	oxidation of m(M10)	oxidation of m(1)			7	11	0.193777	0.00984038	59.3697	100	100	Validated	Y	Y	aTIS		equal
	ENSMUST00000033325_7_110221811_aTIS		ENSMUST00000033325_7_110221811_aTIS	Single Protein	Q6A028 SWP70_MOUSE ATG 0 protein_coding Yes 100.00%			8.54701	100	FALSE	oxidation of m(M500)	oxidation of m(1)			4	7	0.100694	0.00225275	68.9525	100	100	Validated	Y	Y	aTIS		equal
	ENSMUST00000113400_2_32288062_aTIS	ENSMUST00000050410_2_32287947_5UTR	ENSMUST00000050410_2_32287947_5UTR, ENSMUST00000113400_2_32288062_aTIS	Related Proteins	Q8K3D3 SWI5_MOUSE ATG 0 protein_coding No 100.00%			21.4876	100	TRUE	oxidation of m(M33)	oxidation of m(1)			8	12	2.72759	0.0400854	13.8199	100	100	Validated	Y	Y	aTIS		equal
	ENSMUST00000066509_2_20519858_aTIS		ENSMUST00000066509_2_20519858_aTIS	Single Protein	A2AQ25 SKT_MOUSE ATG 0 protein_coding Yes 100.00%			2.98047	87.9239	FALSE					3	3	0.029831	0.000535749	212.905	100	100	Validated	Y	Y	aTIS		equal
	ENSMUST00000080856_13_106925150_aTIS		ENSMUST00000080856_13_106925150_aTIS	Single Protein	Q8K2V6 IPO11_MOUSE ATG 0 protein_coding Yes 100.00%			5.84615	67.3846	TRUE	oxidation of m(M882, M895, M897)	oxidation of m(3)			6	11	0.185971	0.00552354	112.344	100	100	Validated	Y	Y	aTIS		equal
	Q9D0F6	ENSMUST00000086461_5_117388987_5UTR, ENSMUST00000150962_5_117388987_ntr	ENSMUST00000086461_5_117388987_5UTR, ENSMUST00000150962_5_117388987_ntr, Q9D0F6	Related and Unrelated Proteins	Replication factor C subunit 5 (RFC5_MOUSE)	Rfc5		22.7139	100	TRUE	oxidation of m(M85, M129, M201)	oxidation of m(3)			8	12	0.623777	0.013917	38.0719	100	100	Validated	Y	Y	aTIS		equal
	ENSMUST00000096239_19_8953940_aTIS		ENSMUST00000096239_19_8953940_aTIS	Single Protein	Q8R3F9 STPAP_MOUSE ATG 0 protein_coding Yes 100.00%			13.809	70.6559	TRUE	oxidation of m(M163, M695, M735)	oxidation of m(3)			7	11	0.217211	0.00965178	94.5437	100	100	Validated	Y	Y	aTIS		equal
	P28658	ENSMUST00000163242_15_85336390_5UTR	ENSMUST00000163242_15_85336390_5UTR, P28658	Unrelated Proteins	Ataxin-10 (ATX10_MOUSE)	Atxn10		13.6842	93.2632	TRUE	oxidation of m(M366)	oxidation of m(1)			6	9	0.325711	0.00489224	53.6725	100	100	Validated	Y	Y	aTIS		equal
	ENSMUST00000002699_17_32321103_aTIS		ENSMUST00000002699_17_32321103_aTIS	Single Protein	Q9DBR0 AKAP8_MOUSE ATG 0 protein_coding Yes 100.00%			8.87918	64.3377	FALSE					4	7	0.117359	0.00490196	76.2465	100	100	Validated	Y	Y	aTIS		equal
	ENSMUST00000008445_18_56573040_aTIS		ENSMUST00000008445_18_56573040_aTIS	Single Protein	Q9JJT9 PHAX_MOUSE ATG 0 protein_coding Yes 100.00%			20.5195	83.1169	FALSE	oxidation of m(M170)	oxidation of m(1)			6	9	0.285556	0.0113455	43.2206	100	100	Validated	Y	Y	aTIS		equal
	ENSMUST00000022960_15_43282692_aTIS		ENSMUST00000022960_15_43282692_aTIS	Single Protein	P60229 EIF3E_MOUSE ATG 0 protein_coding Yes 100.00%			11.0112	100	TRUE	oxidation of m(M362)	oxidation of m(1)			6	9	0.304321	0.00638844	52.1874	100	100	Validated	Y	Y	aTIS		equal
	Q80X82	ENSMUST00000023882_7_19028883_aTIS	ENSMUST00000023882_7_19028883_aTIS, Q80X82	Unrelated Proteins	Symplekin (SYMPK_MOUSE)	Sympk		5.68536	83.8785	FALSE	oxidation of m(M30, M1202)	oxidation of m(2)			4	7	0.0695401	0.00340452	142.194	100	100	Validated	Y	Y	aTIS		equal
	ENSMUST00000026050_19_47855089_aTIS		ENSMUST00000026050_19_47855089_aTIS	Single Protein	O09131 GSTO1_MOUSE ATG 0 protein_coding Yes 100.00%			13.3333	85.8333	TRUE					3	6	0.240938	0.00513754	27.4799	100	100	Validated	Y	Y	aTIS		equal
	ENSMUST00000031423_5_122501685_aTIS	ENSMUST00000177974_5_122501685_aTIS	ENSMUST00000031423_5_122501685_aTIS, ENSMUST00000177974_5_122501685_aTIS	Related Proteins	O55143 AT2A2_MOUSE ATG 0 protein_coding Yes 100.00%			13.6973	76.8199	FALSE	oxidation of m(M699, M732)	oxidation of m(2)			7	10	0.178769	0.00371249	114.784	100	100	Validated	Y	Y	aTIS		equal
	ENSMUST00000049169_9_57086613_aTIS	ENSMUST00000168177_9_57086613_aTIS	ENSMUST00000049169_9_57086613_aTIS, ENSMUST00000168177_9_57086613_aTIS	Related Proteins	Q60520 SIN3A_MOUSE ATG 0 protein_coding Yes 100.00%			8.00628	80.2198	FALSE	oxidation of m(M843, M952, M966)	oxidation of m(3)			5	7	0.0781514	0.00177601	144.998	100	100	Validated	Y	Y	aTIS		equal
	ENSMUST00000116578_X_73930743_aTIS	ENSMUST00000114379_X_73930743_aTIS	ENSMUST00000114379_X_73930743_aTIS, ENSMUST00000116578_X_73930743_aTIS	Related Proteins	P82343 RENBP_MOUSE ATG 0 protein_coding Yes 100.00%			13.2558	79.0698	TRUE					5	7	0.299081	0.00810692	49.7387	100	100	Validated	Y	Y	aTIS		equal
	Q9CXG3	ENSMUST00000015901_10_7792951_aTIS	ENSMUST00000015901_10_7792951_aTIS, Q9CXG3	Unrelated Proteins	Peptidyl-prolyl cis-trans isomerase-like 4 (PPIL4_MOUSE)	Ppil4		16.4634	90.6504	TRUE	oxidation of m(M402)	oxidation of m(1)			8	9	0.255352	0.00826482	57.1946	100	100	Validated	Y	Y	aTIS		equal
	P84084	ENSMUST00000020717_6_28423608_5UTR	ENSMUST00000020717_6_28423608_5UTR, P84084	Unrelated Proteins	ADP-ribosylation factor 5 (ARF5_MOUSE)	Arf5		31.1111	100	TRUE	oxidation of m(M130, M134)	oxidation of m(2)			6	8	1.06914	0.0138847	20.5166	100	100	Validated	Y	Y	aTIS		equal
	ENSMUST00000021046_11_106224098_aTIS		ENSMUST00000021046_11_106224098_aTIS	Single Protein	Q810A7 DDX42_MOUSE ATG 0 protein_coding Yes 100.00%			7.53498	84.7147	TRUE					5	8	0.103405	0.00290636	101.902	100	100	Validated	Y	Y	aTIS		equal
	ENSMUST00000021514_12_72783703_aTIS		ENSMUST00000021514_12_72783703_aTIS	Single Protein	P49443 PPM1A_MOUSE ATG 0 protein_coding Yes 100.00%			14.6597	90.5759	TRUE					4	7	0.258925	0.00591224	42.4057	100	100	Validated	Y	Y	aTIS		equal
	ENSMUST00000024783_17_47611171_aTIS		ENSMUST00000024783_17_47611171_aTIS	Single Protein	O54825 BYST_MOUSE ATG 0 protein_coding Yes 100.00%			19.2661	100	TRUE	oxidation of m(M165, M173)	oxidation of m(2)			8	10	0.339628	0.00717653	49.752	100	100	Validated	Y	Y	aTIS		equal
	ENSMUST00000025912_19_6969645_aTIS		ENSMUST00000025912_19_6969645_aTIS	Single Protein	P51432 PLCB3_MOUSE ATG 0 protein_coding Yes 100.00%			6.15883	78.363	TRUE	oxidation of m(M591)	oxidation of m(1)			5	6	0.0781514	0.0021729	139.4	100	100	Validated	Y	Y	aTIS		equal
	P05202	ENSMUST00000034097_8_95888359_5UTR, ENSMUST00000121655_5_138365552_ntr	ENSMUST00000034097_8_95888359_5UTR, ENSMUST00000121655_5_138365552_ntr, P05202	Related and Unrelated Proteins	Aspartate aminotransferase, mitochondrial (AATM_MOUSE)	Got2		10.9302	100	TRUE	oxidation of m(M38)	oxidation of m(1)			8	10	0.492496	0.00754799	47.3812	100	100	Validated	Y	Y	aTIS		equal
	Q8K2Z4	ENSMUST00000043848_6_125189889_aTIS	ENSMUST00000043848_6_125189889_aTIS, Q8K2Z4	Unrelated Proteins	Condensin complex subunit 1 (CND1_MOUSE)	Ncapd2		10.7759	90.5891	TRUE	oxidation of m(M482, M966, M1180, M1287)	oxidation of m(4)			7	9	0.110336	0.000857376	155.567	100	100	Validated	Y	Y	aTIS		equal
	ENSMUST00000045905_14_45529581_aTIS		ENSMUST00000045905_14_45529581_aTIS	Single Protein	Q8CIB5 FERM2_MOUSE ATG 0 protein_coding Yes 100.00%			14.4118	88.0882	TRUE	oxidation of m(M498, M671)	oxidation of m(2)			7	10	0.214332	0.0054648	77.7505	100	100	Validated	Y	Y	aTIS		equal
	ENSMUST00000052965_15_8374023_aTIS		ENSMUST00000052965_15_8374023_aTIS	Single Protein	Q6KCD5 NIPBL_MOUSE ATG 0 protein_coding Yes 100.00%			0.786276	82.7019	FALSE					1	2	0.00619224	0.000172861	315.253	100	100	Doubtful (<2 confident peptides)	Y	Y	aTIS		equal
	ENSMUST00000064099_7_4646934_aTIS		ENSMUST00000064099_7_4646934_aTIS	Single Protein	Q7TSI3 PP6R1_MOUSE ATG 0 protein_coding Yes 100.00%			12.5	70.9112	FALSE	oxidation of m(M226)	oxidation of m(1)			6	8	0.263848	0.00465404	94.4684	100	100	Validated	Y	Y	aTIS		equal
	ENSMUST00000066760_11_69680839_aTIS		ENSMUST00000066760_11_69680839_aTIS	Single Protein	Q9EP97 SENP3_MOUSE ATG 0 protein_coding Yes 100.00%			17.0775	75.7042	TRUE	oxidation of m(M215, M409)	oxidation of m(2)			9	11	0.323188	0.00720192	64.3624	100	100	Validated	Y	Y	aTIS		equal
	ENSMUST00000094578_5_100408112_aTIS		ENSMUST00000094578_5_100408112_aTIS	Single Protein	Q3UPL0 SC31A_MOUSE ATG 0 protein_coding Yes 100.00%			5.44715	66.1789	TRUE					6	8	0.148154	0.00534544	133.486	100	100	Validated	Y	Y	aTIS		equal
	ENSMUST00000102593_4_129600596_aTIS		ENSMUST00000102593_4_129600596_aTIS	Single Protein	Q9QZD9 EIF3I_MOUSE ATG 0 protein_coding Yes 100.00%			19.6923	89.5385	TRUE	oxidation of m(M140, M253)	oxidation of m(2)			7	9	0.743329	0.00599875	36.4376	100	100	Validated	Y	Y	aTIS		equal
	Q80TZ9	ENSMUST00000105682_4_150406238_5UTR	ENSMUST00000105682_4_150406238_5UTR, Q80TZ9	Unrelated Proteins	Arginine-glutamic acid dipeptide repeats protein (RERE_MOUSE)	Rere		3.01669	65.276	FALSE					2	2	0.0272967	0.00122911	171.648	100	100	Validated	Y	Y	aTIS		equal
	Q923D5	ENSMUST00000116514_6_136826064_aTIS	ENSMUST00000116514_6_136826064_aTIS, Q923D5	Unrelated Proteins	WW domain-binding protein 11 (WBP11_MOUSE)	Wbp11		7.02028	73.4789	FALSE	oxidation of m(M57, M63, M234)	oxidation of m(3)			4	6	0.114445	0.0042168	69.8308	100	100	Validated	Y	Y	aTIS		equal
	O88532	ENSMUST00000122941_15_12117911_aTIS	ENSMUST00000122941_15_12117911_aTIS, O88532	Unrelated Proteins	Zinc finger RNA-binding protein (ZFR_MOUSE)	Zfr		7.16946	69.0875	FALSE	oxidation of m(M1002)	oxidation of m(1)			5	6	0.0998218	0.0013814	116.786	100	100	Validated	Y	Y	aTIS		equal
	Q4KMM3	ENSMUST00000170127_15_41789034_aTIS	ENSMUST00000170127_15_41789034_aTIS, Q4KMM3	Unrelated Proteins	Oxidation resistance protein 1 (OXR1_MOUSE)	Oxr1		11.2009	87.7598	FALSE	oxidation of m(M626)	oxidation of m(1)			7	7	0.182815	0.00145912	95.8525	100	100	Validated	Y	Y	aTIS		equal
	ENSMUST00000020681_11_43437361_aTIS		ENSMUST00000020681_11_43437361_aTIS	Single Protein	Q8BHJ9 SLU7_MOUSE ATG 0 protein_coding Yes 100.00%			4.78632	100	TRUE	oxidation of m(M14, M565)	oxidation of m(2)			2	2	0.0476158	0.000854701	68.0377	100	100	Validated	Y	Y	aTIS		equal
	Q99LG0	ENSMUST00000026710_16_87458682_aTIS, ENSMUST00000119504_16_87458682_aTIS	ENSMUST00000026710_16_87458682_aTIS, ENSMUST00000119504_16_87458682_aTIS, Q99LG0	Related and Unrelated Proteins	Ubiquitin carboxyl-terminal hydrolase 16 (UBP16_MOUSE)	Usp16		5.69697	91.3939	FALSE					3	4	0.0630377	0.00296566	93.3476	100	100	Validated	Y	Y	aTIS		equal
	Q8BX22	ENSMUST00000029061_2_168767029_aTIS	ENSMUST00000029061_2_168767029_aTIS, Q8BX22	Unrelated Proteins	Sal-like protein 4 (SALL4_MOUSE)	Sall4		9.55951	72.4461	TRUE					8	8	0.221677	0.00236607	113.039	100	100	Validated	Y	Y	aTIS		equal
	ENSMUST00000030771_5_21785052_aTIS	ENSMUST00000115193_5_21785052_aTIS	ENSMUST00000030771_5_21785052_aTIS, ENSMUST00000115193_5_21785052_aTIS	Related Proteins	P54103 DNJC2_MOUSE ATG 0 protein_coding Yes 100.00%			12.5604	94.686	FALSE	oxidation of m(M75)	oxidation of m(1)			5	5	0.100694	0.00329001	71.6774	100	100	Validated	Y	Y	aTIS		equal
	Q3UJB9	ENSMUST00000040254_8_105881077_aTIS, ENSMUST00000119261_8_105881077_aTIS, ENSMUST00000136048_8_105881077_aTIS	ENSMUST00000040254_8_105881077_aTIS, ENSMUST00000119261_8_105881077_aTIS, ENSMUST00000136048_8_105881077_aTIS, Q3UJB9	Related and Unrelated Proteins	Enhancer of mRNA-decapping protein 4 (EDC4_MOUSE)	Edc4		7.96586	69.559	TRUE					5	6	0.106266	0.00129942	152.389	100	100	Validated	Y	Y	aTIS		equal
	Q922K7	ENSMUST00000044200_6_125132213_aTIS	ENSMUST00000044200_6_125132213_aTIS, Q922K7	Unrelated Proteins	Putative ribosomal RNA methyltransferase NOP2 (NOP2_MOUSE)	Nop2		7.4401	75.662	TRUE					5	5	0.103405	0.00220833	86.6987	100	100	Validated	Y	Y	aTIS		equal
	Q8CGY8	ENSMUST00000044475_X_101640235_5UTR	ENSMUST00000044475_X_101640235_5UTR, Q8CGY8	Unrelated Proteins	UDP-N-acetylglucosamine--peptide N-acetylglucosaminyltransferase 110 kDa subunit (OGT1_MOUSE)	Ogt		4.0153	77.7247	TRUE					4	4	0.101806	0.00217302	116.877	100	100	Validated	Y	Y	aTIS		equal
	Q6NXJ0	ENSMUST00000057561_8_47990442_5UTR	ENSMUST00000057561_8_47990442_5UTR, Q6NXJ0	Unrelated Proteins	Protein WWC2 (WWC2_MOUSE)	Wwc2		9.09857	88.0371	FALSE					5	5	0.0771051	0.00060739	132.538	100	100	Validated	Y	Y	aTIS		equal
	Q8CHG3	ENSMUST00000057659_10_58255566_aTIS, ENSMUST00000162860_10_58255876_5UTR	ENSMUST00000057659_10_58255566_aTIS, ENSMUST00000162860_10_58255876_5UTR, Q8CHG3	Related and Unrelated Proteins	GRIP and coiled-coil domain-containing protein 2 (GCC2_MOUSE)	Gcc2		1.42942	95.6522	FALSE	oxidation of m(M605, M1181)	oxidation of m(2)			2	2	0.0196211	0.000466999	194.325	100	100	Validated	Y	Y	aTIS		equal
	ENSMUST00000087211_17_35923319_aTIS		ENSMUST00000087211_17_35923319_aTIS	Single Protein	Q80W00 PP1RA_MOUSE ATG 0 protein_coding Yes 100.00%			3.49099	84.9099	FALSE					2	2	0.045725	0.00176835	94.3128	100	100	Validated	Y	Y	aTIS		equal
	P40336	ENSMUST00000092473_10_62486476_aTIS	ENSMUST00000092473_10_62486476_aTIS, P40336	Unrelated Proteins	Vacuolar protein sorting-associated protein 26A (VP26A_MOUSE)	Vps26a		25.0765	100	TRUE	oxidation of m(M236, M327)	oxidation of m(2)			8	9	0.505836	0.0062048	38.0897	100	100	Validated	Y	Y	aTIS		equal
	ENSMUST00000107545_11_98193083_aTIS		ENSMUST00000107545_11_98193083_aTIS	Single Protein	Q925J9 MED1_MOUSE ATG 0 protein_coding Yes 100.00%			2.98413	76.6984	FALSE	oxidation of m(M535)	oxidation of m(1)			2	3	0.0311773	0.000532167	167.036	100	100	Validated	Y	Y	aTIS		equal
	Q9Z2Q2	ENSMUST00000116280_7_118853338_CDS	ENSMUST00000116280_7_118853338_CDS, Q9Z2Q2	Unrelated Proteins	Lysine-rich nucleolar protein 1 (KNOP1_MOUSE)	Knop1		12.7615	91.841	FALSE					4	5	0.089023	0.00404961	53.8134	100	100	Validated	Y	Y	aTIS		equal
	Q8BSI6	ENSMUST00000118374_14_69707163_5UTR	ENSMUST00000118374_14_69707163_5UTR, Q8BSI6	Unrelated Proteins	R3H and coiled-coil domain-containing protein 1 (R3HC1_MOUSE)	R3hcc1		10.4027	94.6309	FALSE	oxidation of m(M295, M315)	oxidation of m(2)			3	4	0.103716	0.00125802	65.7113	100	100	Validated	Y	Y	aTIS		equal
	Q61595	ENSMUST00000022391_14_47663787_aTIS	ENSMUST00000022391_14_47663787_aTIS, Q61595	Unrelated Proteins	Kinectin (KTN1_MOUSE)	Ktn1		6.33007	97.5885	FALSE					5	5	0.0558079	0.000506221	152.498	100	100	Validated	Y	Y	aTIS		equal
	ENSMUST00000038514_5_92435070_aTIS		ENSMUST00000038514_5_92435070_aTIS	Single Protein	Q8BTS4 NUP54_MOUSE ATG 0 protein_coding Yes 100.00%			10.9804	73.1373	TRUE					5	5	0.277565	0.00563322	55.6975	100	100	Validated	Y	Y	aTIS		equal
	ENSMUST00000038574_13_112927793_aTIS		ENSMUST00000038574_13_112927793_aTIS	Single Protein	Q6PGC1 DHX29_MOUSE ATG 0 protein_coding Yes 100.00%			4.90842	91.7216	FALSE	oxidation of m(M227, M302)	oxidation of m(2)			6	6	0.0793174	0.00182692	153.879	100	100	Validated	Y	Y	aTIS		equal
	ENSMUST00000043368_4_108478964_aTIS	ENSMUST00000097925_4_108478964_aTIS	ENSMUST00000043368_4_108478964_aTIS, ENSMUST00000097925_4_108478964_aTIS	Related Proteins	B2RX14 TUT4_MOUSE ATG 0 protein_coding Yes 100.00%			3.04136	89.4769	FALSE	oxidation of m(M275)	oxidation of m(1)			2	4	0.0208657	0.000455904	184.532	100	100	Validated	Y	Y	aTIS		equal
	ENSMUST00000072889_13_24280600_aTIS	ENSMUST00000110398_13_24280600_aTIS	ENSMUST00000072889_13_24280600_aTIS, ENSMUST00000110398_13_24280600_aTIS	Related Proteins	Q6EDY6 LR16A_MOUSE ATG 0 protein_coding Yes 100.00%			1.0917	86.5357	FALSE					1	2	0.0133987	0.000260323	151.765	100	100	Doubtful (<2 confident peptides)	Y	Y	aTIS		equal
	Q9QYR6	ENSMUST00000094639_2_121289635_aTIS	ENSMUST00000094639_2_121289635_aTIS, Q9QYR6	Unrelated Proteins	Microtubule-associated protein 1A (MAP1A_MOUSE)	Map1a		2.12536	71.0375	FALSE	oxidation of m(M1051)	oxidation of m(1)			3	4	0.0232147	0.000411314	299.957	100	100	Validated	Y	Y	aTIS		equal
	ENSMUST00000094933_4_106316472_aTIS	ENSMUST00000165709_4_106316472_aTIS	ENSMUST00000094933_4_106316472_aTIS, ENSMUST00000165709_4_106316472_aTIS	Related Proteins	B1AY13 UBP24_MOUSE ATG 0 protein_coding Yes 100.00%			3.05694	86.1674	TRUE					5	5	0.0440627	0.00051121	293.814	100	100	Validated	Y	Y	aTIS		equal
	ENSMUST00000103115_2_160731817_aTIS	ENSMUST00000109462_2_160731817_aTIS	ENSMUST00000103115_2_160731817_aTIS, ENSMUST00000109462_2_160731817_aTIS	Related Proteins	Q62077 PLCG1_MOUSE ATG 0 protein_coding Yes 100.00%			5.37634	84.9462	FALSE	oxidation of m(M480)	oxidation of m(1)			4	4	0.0651169	0.00126259	149.573	100	100	Validated	Y	Y	aTIS		equal
	Q9CPR4	ENSMUST00000079716_18_75000497_5UTR, ENSMUST00000119541_7_36118478_ntr	ENSMUST00000079716_18_75000497_5UTR, ENSMUST00000119541_7_36118478_ntr, Q9CPR4	Related and Unrelated Proteins	60S ribosomal protein L17 (RL17_MOUSE)	Rpl17		17.3913	100	TRUE					7	41	0.496236	0.137884	21.4094	100	100	Validated	Y	Y	aTIS		equal
	P62827	ENSMUST00000031383_5_129020272_5UTR, ENSMUST00000111343_5_129020272_5UTR, ENSMUST00000147835_7_5125929_aTIS	ENSMUST00000031383_5_129020272_5UTR, ENSMUST00000111343_5_129020272_5UTR, ENSMUST00000147835_7_5125929_aTIS, P62827	Related and Unrelated Proteins	GTP-binding nuclear protein Ran (RAN_MOUSE)	Ran		15.7407	77.3148	TRUE					4	58	0.425103	0.152748	24.4076	100	100	Validated	Y	Y	aTIS		equal
	ENSMUST00000034966_9_64173431_aTIS		ENSMUST00000034966_9_64173431_aTIS	Single Protein	Q9D8E6 RL4_MOUSE ATG 0 protein_coding Yes 100.00%			4.53461	100	TRUE					7	41	0.196128	0.082319	47.124	100	100	Validated	Y	Y	aTIS		equal
	Q9R0Q7	ENSMUST00000052798_10_128059033_5UTR	ENSMUST00000052798_10_128059033_5UTR, Q9R0Q7	Unrelated Proteins	Prostaglandin E synthase 3 (TEBP_MOUSE)	Ptges3		25.625	79.375	TRUE	oxidation of m(M117)	oxidation of m(1)			6	40	0.995262	0.081721	18.7094	100	100	Validated	Y	Y	aTIS		equal
	P68040	ENSMUST00000020640_11_48800425_5UTR	ENSMUST00000020640_11_48800425_5UTR, P68040	Unrelated Proteins	Guanine nucleotide-binding protein subunit beta-2-like 1 (GBLP_MOUSE)	Gnb2l1		20.5047	100	TRUE	oxidation of m(M217)	oxidation of m(1)			7	39	0.711328	0.0250789	35.0546	100	100	Validated	Y	Y	aTIS		equal
	ENSMUST00000057311_4_133601769_aTIS		ENSMUST00000057311_4_133601769_aTIS	Single Protein	O70456 1433S_MOUSE ATG 0 protein_coding Yes 100.00%			39.5161	100	TRUE	oxidation of m(M155, M202, M220)	oxidation of m(3)			7	26	0.681924	0.0601478	27.6887	100	100	Validated	Y	Y	aTIS		equal
	ENSMUST00000177820_16_97490047_aTIS	ENSMUST00000071732_8_112014972_CDS, ENSMUST00000073014_5_16731038_CDS, ENSMUST00000085507_14_122117974_ntr, ENSMUST00000090792_2_75659318_aTIS, ENSMUST00000111961_2_75659318_aTIS, ENSMUST00000121942_1_9574612_ntr, ENSMUST00000125165_4_12232833_ntr, ENSMUST00000161973_1_143683266_ntr	ENSMUST00000071732_8_112014972_CDS, ENSMUST00000073014_5_16731038_CDS, ENSMUST00000085507_14_122117974_ntr, ENSMUST00000090792_2_75659318_aTIS, ENSMUST00000111961_2_75659318_aTIS, ENSMUST00000121942_1_9574612_ntr, ENSMUST00000125165_4_12232833_ntr, ENSMUST00000161973_1_143683266_ntr, ENSMUST00000177820_16_97490047_aTIS	Related Proteins	Q8BG05 ROA3_MOUSE ATG 0 protein_coding Yes 100.00%			6.16246	82.6331	TRUE	oxidation of m(M136)	oxidation of m(1)			5	17	0.333521	0.00433614	37.1172	100	100	Validated	Y	Y	aTIS		equal
	ENSMUST00000031617_5_121205406_aTIS	ENSMUST00000167233_1_86909683_ntr	ENSMUST00000031617_5_121205406_aTIS, ENSMUST00000167233_1_86909683_ntr	Related Proteins	P47911 RL6_MOUSE ATG 0 protein_coding Yes 100.00%			9.12162	100	TRUE					6	24	0.221677	0.0336229	33.4889	100	100	Validated	Y	Y	aTIS		equal
	ENSMUST00000110894_14_75845429_aTIS	ENSMUST00000154533_14_75845429_ntr	ENSMUST00000110894_14_75845429_aTIS, ENSMUST00000154533_14_75845429_ntr	Related Proteins	P63028 TCTP_MOUSE ATG 0 protein_coding Yes 100.00%			21.5116	72.6744	TRUE					6	24	1.25393	0.0312762	19.4495	100	100	Validated	Y	Y	aTIS		equal
	ENSMUST00000064910_6_137735355_aTIS		ENSMUST00000064910_6_137735355_aTIS	Single Protein	Q9Z1Z2 STRAP_MOUSE ATG 0 protein_coding Yes 100.00%			29.7143	90.5714	TRUE	oxidation of m(M95)	oxidation of m(1)			7	20	0.711328	0.0467666	38.418	100	100	Validated	Y	Y	aTIS		equal
	P23475	ENSMUST00000069530_15_82016441_5UTR	ENSMUST00000069530_15_82016441_5UTR, P23475	Unrelated Proteins	X-ray repair cross-complementing protein 6 (XRCC6_MOUSE)	Xrcc6		14.3092	93.5855	TRUE	oxidation of m(M495, M496)	oxidation of m(2)			6	8	0.167927	0.00518453	69.4409	100	100	Validated	Y	Y	aTIS		equal
	ENSMUST00000015877_6_17637122_aTIS		ENSMUST00000015877_6_17637122_aTIS	Single Protein	P47754 CAZA2_MOUSE ATG 0 protein_coding Yes 100.00%			29.7203	100	TRUE	oxidation of m(M250)	oxidation of m(1)			5	16	0.417474	0.0250389	32.9466	100	100	Validated	Y	Y	aTIS		equal
	ENSMUST00000090569_3_108257277_aTIS	ENSMUST00000079684_10_85313569_aTIS	ENSMUST00000079684_10_85313569_aTIS, ENSMUST00000090569_3_108257277_aTIS	Related Proteins	Q9Z2U1 PSA5_MOUSE ATG 0 protein_coding Yes 100.00%			22.4066	76.7635	TRUE	oxidation of m(M59)	oxidation of m(1)			6	17	1.06914	0.0266356	26.3942	100	100	Validated	Y	Y	aTIS		equal
	ENSMUST00000019615_9_21149857_aTIS		ENSMUST00000019615_9_21149857_aTIS	Single Protein	Q61081 CDC37_MOUSE ATG 0 protein_coding Yes 100.00%			14.5119	100	FALSE					4	15	0.154782	0.0203166	44.5649	100	100	Validated	Y	Y	aTIS		equal
	ENSMUST00000025778_19_30175260_aTIS		ENSMUST00000025778_19_30175260_aTIS	Single Protein	Q91W43 GCSP_MOUSE ATG 0 protein_coding Yes 100.00%			8.39024	81.7561	TRUE	oxidation of m(M83, M112, M1010)	oxidation of m(3)			7	18	0.162574	0.0144803	113.195	100	100	Validated	Y	Y	aTIS		equal
	ENSMUST00000027174_1_59685182_aTIS		ENSMUST00000027174_1_59685182_aTIS	Single Protein	Q6DFW4 NOP58_MOUSE ATG 0 protein_coding Yes 100.00%			16.0448	93.8433	TRUE	oxidation of m(M383, M474)	oxidation of m(2)			6	13	0.158323	0.0116634	60.3047	100	100	Validated	Y	Y	aTIS		equal
	ENSMUST00000152367_2_125123518_aTIS	ENSMUST00000061419_3_10088173_aTIS, ENSMUST00000110501_2_125123518_aTIS, ENSMUST00000142718_2_125123518_aTIS, ENSMUST00000147105_2_125123518_aTIS, ENSMUST00000149911_2_125123518_ntr	ENSMUST00000061419_3_10088173_aTIS, ENSMUST00000110501_2_125123518_aTIS, ENSMUST00000142718_2_125123518_aTIS, ENSMUST00000147105_2_125123518_aTIS, ENSMUST00000149911_2_125123518_ntr, ENSMUST00000152367_2_125123518_aTIS	Related Proteins	Q8C854 MYEF2_MOUSE ATG 0 protein_coding Yes 100.00%			7.78342	73.7733	TRUE					5	7	0.159051	0.00274823	63.2543	100	100	Validated	Y	Y	aTIS		equal
	ENSMUST00000103193_2_130667870_aTIS		ENSMUST00000103193_2_130667870_aTIS	Single Protein	Q9D892 ITPA_MOUSE ATG 0 protein_coding Yes 100.00%			39.899	100	TRUE	oxidation of m(M142, M167)	oxidation of m(2)			8	19	1.63665	0.0285414	21.883	100	100	Validated	Y	Y	aTIS		equal
	Q9JMA1	ENSMUST00000092096_18_10030054_5UTR, ENSMUST00000128334_18_10030054_ntr	ENSMUST00000092096_18_10030054_5UTR, ENSMUST00000128334_18_10030054_ntr, Q9JMA1	Related and Unrelated Proteins	Ubiquitin carboxyl-terminal hydrolase 14 (UBP14_MOUSE)	Usp14		12.1704	92.0892	TRUE	oxidation of m(M27, M67, M71, M72, M163)	oxidation of m(5)			8	14	0.359356	0.00714286	55.9659	100	100	Validated	Y	Y	aTIS		equal
	Q9DBG5	ENSMUST00000019726_17_56290502_5UTR	ENSMUST00000019726_17_56290502_5UTR, Q9DBG5	Unrelated Proteins	Perilipin-3 (PLIN3_MOUSE)	Plin3		24.714	100	TRUE	oxidation of m(M16, M135, M227)	oxidation of m(3)			7	15	0.511775	0.0133513	47.233	100	100	Validated	Y	Y	aTIS		equal
	Q99JX4	ENSMUST00000028592_2_105017029_5UTR	ENSMUST00000028592_2_105017029_5UTR, Q99JX4	Unrelated Proteins	Eukaryotic translation initiation factor 3 subunit M (EIF3M_MOUSE)	Eif3m		20.0535	100	TRUE	oxidation of m(M64, M274)	oxidation of m(2)			7	16	0.454758	0.0227527	42.4899	100	100	Validated	Y	Y	aTIS		equal
	P23492	ENSMUST00000048615_14_50944538_5UTR	ENSMUST00000048615_14_50944538_5UTR, P23492	Unrelated Proteins	Purine nucleoside phosphorylase (PNPH_MOUSE)	Pnp		33.218	88.9273	TRUE	oxidation of m(M130, M219, M247, M258)	oxidation of m(4)			8	16	1.03092	0.0228923	32.2561	100	100	Validated	Y	Y	aTIS		equal
	ENSMUST00000008733_5_29748371_aTIS	ENSMUST00000100173_2_34650240_ntr, ENSMUST00000114839_5_29748371_aTIS, ENSMUST00000121202_1_47366372_ntr, ENSMUST00000167639_12_64786311_ntr	ENSMUST00000008733_5_29748371_aTIS, ENSMUST00000100173_2_34650240_ntr, ENSMUST00000114839_5_29748371_aTIS, ENSMUST00000121202_1_47366372_ntr, ENSMUST00000167639_12_64786311_ntr	Related Proteins	O54946 DNJB6_MOUSE ATG 0 protein_coding Yes 100.00%			18.9041	72.3288	TRUE					7	12	0.371687	0.00828824	39.7829	100	100	Validated	Y	Y	aTIS		equal
	ENSMUST00000030894_4_154011816_aTIS		ENSMUST00000030894_4_154011816_aTIS	Single Protein	Q505F5 LRC47_MOUSE ATG 0 protein_coding Yes 100.00%			15.4905	93.4596	TRUE	oxidation of m(M6)	oxidation of m(1)			6	13	0.193777	0.010916	63.5507	100	100	Validated	Y	Y	aTIS		equal
	Q6P5B0	ENSMUST00000038677_19_41896077_aTIS	ENSMUST00000038677_19_41896077_aTIS, Q6P5B0	Unrelated Proteins	RRP12-like protein (RRP12_MOUSE)	Rrp12		6.10039	86.7181	TRUE	oxidation of m(M79)	oxidation of m(1)			6	8	0.0841459	0.0030064	143.041	100	100	Validated	Y	Y	aTIS		equal
	ENSMUST00000073868_10_128036491_aTIS	ENSMUST00000092048_10_128036491_aTIS	ENSMUST00000073868_10_128036491_aTIS, ENSMUST00000092048_10_128036491_aTIS	Related Proteins	Q60817 NACA_MOUSE ATG 0 protein_coding Yes 100.00%			26.0465	53.0233	TRUE	oxidation of m(M185, M211, M215)	oxidation of m(3)			8	15	1.31013	0.0309263	23.3697	100	100	Validated	Y	Y	aTIS		equal
	A2ADY9	ENSMUST00000177592_4_141723341_5UTR	A2ADY9, ENSMUST00000177592_4_141723341_5UTR	Unrelated Proteins	Protein DDI1 homolog 2 (DDI2_MOUSE)	Ddi2		19.0476	91.2281	TRUE	oxidation of m(M125)	oxidation of m(1)			6	11	0.425103	0.00659668	44.5625	100	100	Validated	Y	Y	aTIS		equal
	Q9ERK4	ENSMUST00000002790_2_166906122_5UTR, ENSMUST00000145819_2_166940038_ntr, ENSMUST00000168599_2_166915180_aTIS	ENSMUST00000002790_2_166906122_5UTR, ENSMUST00000145819_2_166940038_ntr, ENSMUST00000168599_2_166915180_aTIS, Q9ERK4	Related and Unrelated Proteins	Exportin-2 (XPO2_MOUSE)	Cse1l		6.1792	83.8311	TRUE	oxidation of m(M758, M856, M857, M920)	oxidation of m(4)			8	14	0.232847	0.00300642	110.384	100	100	Validated	Y	Y	aTIS		equal
	ENSMUST00000007959_9_108327586_aTIS	ENSMUST00000119463_4_117729287_ntr	ENSMUST00000007959_9_108327586_aTIS, ENSMUST00000119463_4_117729287_ntr	Related Proteins	Q9QUI0 RHOA_MOUSE ATG 0 protein_coding Yes 100.00%			25.3886	100	TRUE	oxidation of m(M134)	oxidation of m(1)			8	12	0.978319	0.0263879	21.7681	100	100	Validated	Y	Y	aTIS		equal
	Q61550	ENSMUST00000022927_15_51982672_aTIS	ENSMUST00000022927_15_51982672_aTIS, Q61550	Unrelated Proteins	Double-strand-break repair protein rad21 homolog (RAD21_MOUSE)	Rad21		15.2756	68.6614	TRUE	oxidation of m(M165, M472)	oxidation of m(2)			8	13	0.296212	0.0119676	72.0379	100	100	Validated	Y	Y	aTIS		equal
	Q9CWL8	ENSMUST00000029178_2_157737512_5UTR	ENSMUST00000029178_2_157737512_5UTR, Q9CWL8	Unrelated Proteins	Beta-catenin-like protein 1 (CTBL1_MOUSE)	Ctnnbl1		10.1243	76.5542	TRUE	oxidation of m(M477)	oxidation of m(1)			6	12	0.205261	0.012576	64.9391	100	100	Validated	Y	Y	aTIS		equal
	ENSMUST00000033093_7_45466775_aTIS		ENSMUST00000033093_7_45466775_aTIS	Single Protein	Q07813 BAX_MOUSE ATG 0 protein_coding Yes 100.00%			17.7083	78.125	TRUE	oxidation of m(M38, M74)	oxidation of m(2)			7	13	1.33572	0.0467857	21.3808	100	100	Validated	Y	Y	aTIS		equal
	ENSMUST00000040314_2_11600741_aTIS		ENSMUST00000040314_2_11600741_aTIS	Single Protein	Q8JZX4 SPF45_MOUSE ATG 0 protein_coding Yes 100.00%			22.2222	100	TRUE	oxidation of m(M103, M316)	oxidation of m(2)			6	12	0.236823	0.0091358	45.276	100	100	Validated	Y	Y	aTIS		equal
	ENSMUST00000072727_7_143541761_aTIS		ENSMUST00000072727_7_143541761_aTIS	Single Protein	Q78ZA7 NP1L4_MOUSE ATG 0 protein_coding Yes 100.00%			16.2667	88.2667	TRUE	oxidation of m(M172)	oxidation of m(1)			6	9	0.359356	0.00716204	42.6529	100	100	Validated	Y	Y	aTIS		equal
	Q924C1	ENSMUST00000087031_17_46202921_aTIS	ENSMUST00000087031_17_46202921_aTIS, Q924C1	Unrelated Proteins	Exportin-5 (XPO5_MOUSE)	Xpo5		5.7309	80.6478	TRUE	oxidation of m(M3, M956)	oxidation of m(2)			5	12	0.103405	0.00192814	136.883	100	100	Validated	Y	Y	aTIS		equal
	ENSMUST00000103147_11_97703488_aTIS	ENSMUST00000093326_8_89187560_aTIS, ENSMUST00000171547_16_21896506_ntr	ENSMUST00000093326_8_89187560_aTIS, ENSMUST00000103147_11_97703488_aTIS, ENSMUST00000171547_16_21896506_ntr	Related Proteins	Q9R1P1 PSB3_MOUSE ATG 0 protein_coding Yes 100.00%			31.2195	69.7561	TRUE	oxidation of m(M4, M12, M14, M34, M183)	oxidation of m(5)			6	8	0.995262	0.00582579	22.9494	100	100	Validated	Y	Y	aTIS		equal
	ENSMUST00000021405_16_20717922_aTIS		ENSMUST00000021405_16_20717922_aTIS	Single Protein	Q923G2 RPAB3_MOUSE ATG 0 protein_coding Yes 100.00%			34.6667	100	TRUE					6	13	1.37137	0.0316746	17.1324	100	100	Validated	Y	Y	aTIS		equal
	ENSMUST00000025106_18_31789172_aTIS		ENSMUST00000025106_18_31789172_aTIS	Single Protein	Q9D7M8 RPB4_MOUSE ATG 0 protein_coding Yes 100.00%			61.2676	100	TRUE	oxidation of m(M39, M62)	oxidation of m(2)			7	12	1.58086	0.0248407	16.3011	100	100	Validated	Y	Y	aTIS		equal
	ENSMUST00000028617_2_94437992_aTIS		ENSMUST00000028617_2_94437992_aTIS	Single Protein	O35841 API5_MOUSE ATG 0 protein_coding Yes 100.00%			14.4841	93.8492	FALSE	oxidation of m(M318)	oxidation of m(1)			5	7	0.204052	0.00578375	56.7498	100	100	Validated	Y	Y	aTIS		equal
	Q7TT37	ENSMUST00000030140_4_56800124_aTIS	ENSMUST00000030140_4_56800124_aTIS, Q7TT37	Unrelated Proteins	Elongator complex protein 1 (ELP1_MOUSE)	Ikbkap		5.92648	67.967	TRUE					5	10	0.0941138	0.00517844	149.489	100	100	Validated	Y	Y	aTIS		equal
	O88844	ENSMUST00000097709_1_65179036_5UTR	ENSMUST00000097709_1_65179036_5UTR, O88844	Unrelated Proteins	Isocitrate dehydrogenase [NADP] cytoplasmic (IDHC_MOUSE)	Idh1		20.7729	92.5121	TRUE	oxidation of m(M13, M18, M290, M291, M372)	oxidation of m(5)			7	11	0.355425	0.00764018	46.6445	100	100	Validated	Y	Y	aTIS		equal
	P47757	ENSMUST00000102507_4_139192951_5UTR, ENSMUST00000102508_4_139192951_5UTR	ENSMUST00000102507_4_139192951_5UTR, ENSMUST00000102508_4_139192951_5UTR, P47757	Related and Unrelated Proteins	F-actin-capping protein subunit beta (CAPZB_MOUSE)	Capzb		16.9675	100	TRUE	oxidation of m(M13, M88, M197)	oxidation of m(3)			6	8	0.483982	0.0050563	31.3258	100	100	Validated	Y	Y	aTIS		equal
	ENSMUST00000003720_5_8993620_aTIS		ENSMUST00000003720_5_8993620_aTIS	Single Protein	Q9DC50 OCTC_MOUSE ATG 0 protein_coding Yes 100.00%			7.84314	88.0719	FALSE					3	7	0.108603	0.00717378	70.2191	100	100	Validated	Y	Y	aTIS		equal
	Q9CVB6	ENSMUST00000006467_1_74236592_5UTR, ENSMUST00000113820_1_74236592_5UTR	ENSMUST00000006467_1_74236592_5UTR, ENSMUST00000113820_1_74236592_5UTR, Q9CVB6	Related and Unrelated Proteins	Actin-related protein 2/3 complex subunit 2 (ARPC2_MOUSE)	Arpc2		7.33333	88.6667	TRUE	oxidation of m(M152)	oxidation of m(1)			2	4	0.125336	0.00340136	34.3355	100	100	Validated	Y	Y	aTIS		equal
	Q99LD8	ENSMUST00000007255_17_35060144_5UTR	ENSMUST00000007255_17_35060144_5UTR, Q99LD8	Unrelated Proteins	N(G),N(G)-dimethylarginine dimethylaminohydrolase 2 (DDAH2_MOUSE)	Ddah2		35.7895	71.5789	TRUE	oxidation of m(M117)	oxidation of m(1)			7	11	1.08057	0.0166783	29.6273	100	100	Validated	Y	Y	aTIS		equal
	Q80U70	ENSMUST00000017692_11_79993233_5UTR, ENSMUST00000163272_11_79993233_5UTR	ENSMUST00000017692_11_79993233_5UTR, ENSMUST00000163272_11_79993233_5UTR, Q80U70	Related and Unrelated Proteins	Polycomb protein Suz12 (SUZ12_MOUSE)	Suz12		11.8758	85.9649	FALSE	oxidation of m(M321, M324, M542, M616)	oxidation of m(4)			5	9	0.131784	0.003207	82.9736	100	100	Validated	Y	Y	aTIS		equal
	ENSMUST00000024981_17_24960611_aTIS		ENSMUST00000024981_17_24960611_aTIS	Single Protein	Q6PGH2 HN1L_MOUSE ATG 0 protein_coding Yes 100.00%			35.2632	100	TRUE	oxidation of m(M17)	oxidation of m(1)			6	9	0.930698	0.0202694	20.0079	100	100	Validated	Y	Y	aTIS		equal
	ENSMUST00000031061_5_52190350_aTIS		ENSMUST00000031061_5_52190350_aTIS	Single Protein	O35286 DHX15_MOUSE ATG 0 protein_coding Yes 100.00%			7.79874	85.283	TRUE	oxidation of m(M209, M212, M494)	oxidation of m(3)			7	11	0.167637	0.00602437	90.9492	100	100	Validated	Y	Y	aTIS		equal
	ENSMUST00000031598_5_120613136_aTIS		ENSMUST00000031598_5_120613136_aTIS	Single Protein	Q8K4L0 DDX54_MOUSE ATG 0 protein_coding Yes 100.00%			6.75057	96.3387	FALSE	oxidation of m(M633)	oxidation of m(1)			3	6	0.0484505	0.00472232	97.6873	100	100	Validated	Y	Y	aTIS		equal
	Q99MI1	ENSMUST00000032279_6_119825054_aTIS	ENSMUST00000032279_6_119825054_aTIS, Q99MI1	Unrelated Proteins	ELKS/Rab6-interacting/CAST family member 1 (RB6I2_MOUSE)	Erc1		5.17857	86.7857	FALSE	oxidation of m(M407)	oxidation of m(1)			4	6	0.0516178	0.00329218	128.252	100	100	Validated	Y	Y	aTIS		equal
	ENSMUST00000033012_7_114253960_aTIS		ENSMUST00000033012_7_114253960_aTIS	Single Protein	Q9JIF7 COPB_MOUSE ATG 0 protein_coding Yes 100.00%			6.50577	91.1857	TRUE	oxidation of m(M16, M674)	oxidation of m(2)			3	6	0.0680004	0.00215765	106.998	100	100	Validated	Y	Y	aTIS		equal
	Q03173	ENSMUST00000078719_1_182019534_aTIS, ENSMUST00000111024_1_182019534_aTIS, ENSMUST00000111025_1_182019534_aTIS, ENSMUST00000111030_1_182019534_aTIS, ENSMUST00000177811_1_182019534_aTIS	ENSMUST00000078719_1_182019534_aTIS, ENSMUST00000111024_1_182019534_aTIS, ENSMUST00000111025_1_182019534_aTIS, ENSMUST00000111030_1_182019534_aTIS, ENSMUST00000177811_1_182019534_aTIS, Q03173	Related and Unrelated Proteins	Protein enabled homolog (ENAH_MOUSE)	Enah		4.36409	62.0948	FALSE					3	7	0.0938582	0.00738191	85.7915	100	100	Validated	Y	Y	aTIS		equal
	Q8BP27	ENSMUST00000099353_19_47731761_5UTR	ENSMUST00000099353_19_47731761_5UTR, Q8BP27	Unrelated Proteins	Swi5-dependent recombination DNA repair protein 1 homolog (SFR1_MOUSE)	Sfr1		31.9749	84.326	TRUE	oxidation of m(M151)	oxidation of m(1)			8	11	0.550516	0.0112911	35.1612	100	100	Validated	Y	Y	aTIS		equal
	P97820	ENSMUST00000163854_1_39901230_aTIS, ENSMUST00000168431_1_39901230_aTIS	ENSMUST00000163854_1_39901230_aTIS, ENSMUST00000168431_1_39901230_aTIS, P97820	Related and Unrelated Proteins	Mitogen-activated protein kinase kinase kinase kinase 4 (M4K4_MOUSE)	Map4k4		2.35199	86.1314	TRUE					1	3	0.013718	0.000612053	140.515	100	100	Doubtful (<2 confident peptides)	Y	Y	aTIS		equal
	P50518	ENSMUST00000019354_6_120822683_5UTR	ENSMUST00000019354_6_120822683_5UTR, P50518	Unrelated Proteins	V-type proton ATPase subunit E 1 (VATE1_MOUSE)	Atp6v1e1		26.1062	100	TRUE					5	7	0.353876	0.0126844	26.1408	100	100	Validated	Y	Y	aTIS		equal
	ENSMUST00000021606_12_101958157_aTIS		ENSMUST00000021606_12_101958157_aTIS	Single Protein	Q9CVD2 ATX3_MOUSE ATG 0 protein_coding Yes 100.00%			18.3099	78.8732	TRUE	oxidation of m(M180, M242, M333)	oxidation of m(3)			6	8	0.467799	0.00979592	40.508	100	100	Validated	Y	Y	aTIS		equal
	Q69ZR9	ENSMUST00000022450_14_27429069_aTIS	ENSMUST00000022450_14_27429069_aTIS, Q69ZR9	Unrelated Proteins	Protein FAM208A (F208A_MOUSE)	Fam208a		4.84472	86.3354	TRUE	oxidation of m(M953, M1125)	oxidation of m(2)			4	5	0.053725	0.00124186	181.283	100	100	Validated	Y	Y	aTIS		equal
	ENSMUST00000030315_4_130668936_aTIS	ENSMUST00000097862_4_130668936_aTIS, ENSMUST00000097864_4_130668936_aTIS, ENSMUST00000105992_4_130668936_aTIS	ENSMUST00000030315_4_130668936_aTIS, ENSMUST00000097862_4_130668936_aTIS, ENSMUST00000097864_4_130668936_aTIS, ENSMUST00000105992_4_130668936_aTIS	Related Proteins	Q80U78 PUM1_MOUSE ATG 0 protein_coding Yes 100.00%			3.70059	52.6493	TRUE	oxidation of m(M276)	oxidation of m(1)			4	5	0.120425	0.00324814	126.541	100	100	Validated	Y	Y	aTIS		equal
	O70475	ENSMUST00000031103_5_65435664_5UTR	ENSMUST00000031103_5_65435664_5UTR, O70475	Unrelated Proteins	UDP-glucose 6-dehydrogenase (UGDH_MOUSE)	Ugdh		18.8641	100	TRUE	oxidation of m(M257)	oxidation of m(1)			6	9	0.258925	0.00578576	54.7973	100	100	Validated	Y	Y	aTIS		equal
	ENSMUST00000040021_9_110408117_aTIS		ENSMUST00000040021_9_110408117_aTIS	Single Protein	Q6PB44 PTN23_MOUSE ATG 0 protein_coding Yes 100.00%			1.71395	67.9669	FALSE					3	5	0.0491397	0.00289855	185.1	100	100	Validated	Y	Y	aTIS		equal
	Q8BHK9	ENSMUST00000056904_X_102156999_5UTR	ENSMUST00000056904_X_102156999_5UTR, Q8BHK9	Unrelated Proteins	DNA excision repair protein ERCC-6-like (ERC6L_MOUSE)	Ercc6l		2.17742	71.6129	FALSE	oxidation of m(M1104)	oxidation of m(1)			2	3	0.0347009	0.000949163	138.768	100	100	Validated	Y	Y	aTIS		equal
	ENSMUST00000057557_7_128740190_aTIS		ENSMUST00000057557_7_128740190_aTIS	Single Protein	Q8R3C0 MCMBP_MOUSE ATG 0 protein_coding Yes 100.00%			17.757	82.0872	TRUE	oxidation of m(M75, M82, M174, M285, M290)	oxidation of m(5)			7	11	0.314147	0.00806678	72.8448	100	100	Validated	Y	Y	aTIS		equal
	Q8BRB7	ENSMUST00000069648_14_21516875_aTIS, ENSMUST00000182405_14_21516875_aTIS	ENSMUST00000069648_14_21516875_aTIS, ENSMUST00000182405_14_21516875_aTIS, Q8BRB7	Related and Unrelated Proteins	Histone acetyltransferase KAT6B (KAT6B_MOUSE)	Kat6b		1.49573	67.8953	FALSE					1	1	0.0114074	5.61987e-05	208.394	100	100	Doubtful (<2 confident peptides, <2 confident spectra)	Y	Y	aTIS		equal
	ENSMUST00000074575_7_45394805_aTIS		ENSMUST00000074575_7_45394805_aTIS	Single Protein	Q62376 RU17_MOUSE ATG 0 protein_coding Yes 100.00%			12.5	89.2857	FALSE	oxidation of m(M424, M426, M435, M443)	oxidation of m(4)			3	5	0.0648115	0.00441667	51.9609	100	100	Validated	Y	Y	aTIS		equal
	ENSMUST00000081932_2_3284297_aTIS	ENSMUST00000091504_2_3284370_5UTR, ENSMUST00000102989_2_3284297_aTIS	ENSMUST00000081932_2_3284297_aTIS, ENSMUST00000091504_2_3284370_5UTR, ENSMUST00000102989_2_3284297_aTIS	Related Proteins	O70311 NMT2_MOUSE ATG 0 protein_coding Yes 100.00%			12.2873	93.1947	TRUE	oxidation of m(M220)	oxidation of m(1)			7	9	0.276617	0.00375254	60.4459	100	100	Validated	Y	Y	aTIS		equal
	ENSMUST00000091197_Y_1010617_aTIS	ENSMUST00000148961_Y_1010617_ntr	ENSMUST00000091197_Y_1010617_aTIS, ENSMUST00000148961_Y_1010617_ntr	Related Proteins	Q9Z0N2 IF2H_MOUSE ATG 0 protein_coding Yes 100.00%			15.2542	88.7712	TRUE					6	9	0.29155	0.00401854	51.0983	100	100	Validated	Y	Y	aTIS		equal
	ENSMUST00000102823_4_83324112_aTIS		ENSMUST00000102823_4_83324112_aTIS	Single Protein	Q8BYY4 TT39B_MOUSE ATG 0 protein_coding Yes 100.00%			17.8282	80.8752	FALSE	oxidation of m(M168, M413)	oxidation of m(2)			6	8	0.229001	0.00524859	70.2479	100	100	Validated	Y	Y	aTIS		equal
	Q61510	ENSMUST00000000284_11_88999489_aTIS, ENSMUST00000100627_11_88999489_aTIS, ENSMUST00000107896_11_88999489_aTIS	ENSMUST00000000284_11_88999489_aTIS, ENSMUST00000100627_11_88999489_aTIS, ENSMUST00000107896_11_88999489_aTIS, Q61510	Related and Unrelated Proteins	E3 ubiquitin/ISG15 ligase TRIM25 (TRI25_MOUSE)	Trim25		8.04416	94.795	FALSE	oxidation of m(M69, M298)	oxidation of m(2)			5	6	0.159051	0.00395175	71.6799	100	100	Validated	Y	Y	aTIS		equal
	ENSMUST00000009679_18_68305822_aTIS	ENSMUST00000025427_18_68305822_aTIS	ENSMUST00000009679_18_68305822_aTIS, ENSMUST00000025427_18_68305822_aTIS	Related Proteins	Q9D0L8 MCES_MOUSE ATG 0 protein_coding Yes 100.00%			17.4194	100	TRUE					7	9	0.26748	0.00632616	53.2577	100	100	Validated	Y	Y	aTIS		equal
	ENSMUST00000020629_11_49794237_aTIS		ENSMUST00000020629_11_49794237_aTIS	Single Protein	Q9Z2Z9 GFPT2_MOUSE ATG 0 protein_coding Yes 100.00%			11.8768	95.4545	TRUE	oxidation of m(M398)	oxidation of m(1)			5	6	0.145048	0.00186892	76.9597	100	100	Validated	Y	Y	aTIS		equal
	ENSMUST00000020755_11_29173306_aTIS		ENSMUST00000020755_11_29173306_aTIS	Single Protein	Q922R5 P4R3B_MOUSE ATG 0 protein_coding Yes 100.00%			10.8537	85.8537	TRUE	oxidation of m(M125, M683)	oxidation of m(2)			5	7	0.136464	0.00466383	93.875	100	100	Validated	Y	Y	aTIS		equal
	Q91VD9	ENSMUST00000027111_1_63176646_5UTR, ENSMUST00000168099_1_63176464_5UTR	ENSMUST00000027111_1_63176646_5UTR, ENSMUST00000168099_1_63176464_5UTR, Q91VD9	Related and Unrelated Proteins	NADH-ubiquinone oxidoreductase 75 kDa subunit, mitochondrial (NDUS1_MOUSE)	Ndufs1		5.50206	85.6946	FALSE					2	4	0.0616321	0.00521669	79.7256	100	100	Validated	Y	Y	aTIS		equal
	Q3THK7	ENSMUST00000029405_3_63976167_5UTR	ENSMUST00000029405_3_63976167_5UTR, Q3THK7	Unrelated Proteins	GMP synthase [glutamine-hydrolyzing] (GUAA_MOUSE)	Gmps		14.2857	88.456	TRUE	oxidation of m(M646)	oxidation of m(1)			6	8	0.196526	0.00421619	76.6749	100	100	Validated	Y	Y	aTIS		equal
	Q9D5V6	ENSMUST00000033723_X_162888354_5UTR	ENSMUST00000033723_X_162888354_5UTR, Q9D5V6	Unrelated Proteins	Synapse-associated protein 1 (SYAP1_MOUSE)	Syap1		17.8082	72.0548	FALSE					6	7	0.425103	0.00266914	41.3245	100	100	Validated	Y	Y	aTIS		equal
	ENSMUST00000034190_8_110618890_aTIS		ENSMUST00000034190_8_110618890_aTIS	Single Protein	Q80WQ2 VAC14_MOUSE ATG 0 protein_coding Yes 100.00%			11.8926	95.1407	TRUE					6	8	0.188502	0.00421307	87.9916	100	100	Validated	Y	Y	aTIS		equal
	ENSMUST00000035086_9_113708107_aTIS	ENSMUST00000111861_9_113708107_aTIS	ENSMUST00000035086_9_113708107_aTIS, ENSMUST00000111861_9_113708107_aTIS	Related Proteins	Q9WU78 PDC6I_MOUSE ATG 0 protein_coding Yes 100.00%			13.809	84.3498	TRUE					6	8	0.163949	0.00383291	95.9642	100	100	Validated	Y	Y	aTIS		equal
	P22682	ENSMUST00000037644_9_44233933_5UTR	ENSMUST00000037644_9_44233933_5UTR, P22682	Unrelated Proteins	E3 ubiquitin-protein ligase CBL (CBL_MOUSE)	Cbl		11.0624	80.9419	TRUE	oxidation of m(M467, M468)	oxidation of m(2)			7	8	0.223207	0.00196775	100.5	100	100	Validated	Y	Y	aTIS		equal
	ENSMUST00000043765_7_25754635_aTIS		ENSMUST00000043765_7_25754635_aTIS	Single Protein	Q8VDM6 HNRL1_MOUSE ATG 0 protein_coding Yes 100.00%			8.14901	74.8545	TRUE	oxidation of m(M562)	oxidation of m(1)			6	8	0.154782	0.00267163	95.9425	100	100	Validated	Y	Y	aTIS		equal
	ENSMUST00000047524_17_84464432_aTIS		ENSMUST00000047524_17_84464432_aTIS	Single Protein	A8C756 THADA_MOUSE ATG 0 protein_coding Yes 100.00%			2.11558	82.5077	TRUE					3	5	0.040029	0.00158581	217.15	100	100	Validated	Y	Y	aTIS		equal
	Q3URU2	ENSMUST00000051209_7_6718495_5UTR	ENSMUST00000051209_7_6718495_5UTR, Q3URU2	Unrelated Proteins	Paternally-expressed gene 3 protein (PEG3_MOUSE)	Peg3		4.01018	81.6041	FALSE	oxidation of m(M418, M982)	oxidation of m(2)			4	5	0.048879	0.00102147	178.822	100	100	Validated	Y	Y	aTIS		equal
	ENSMUST00000055009_9_106829069_aTIS	ENSMUST00000159645_9_106822043_5UTR, ENSMUST00000161758_9_106829069_aTIS	ENSMUST00000055009_9_106829069_aTIS, ENSMUST00000159645_9_106822043_5UTR, ENSMUST00000161758_9_106829069_aTIS	Related Proteins	Q80TR8 VPRBP_MOUSE ATG 0 protein_coding Yes 100.00%			2.52324	77.0252	FALSE	oxidation of m(M31)	oxidation of m(1)			3	5	0.0498488	0.00225575	168.824	100	100	Validated	Y	Y	aTIS		equal
	Q9CRC8	ENSMUST00000072080_3_158036726_aTIS	ENSMUST00000072080_3_158036726_aTIS, Q9CRC8	Unrelated Proteins	Leucine-rich repeat-containing protein 40 (LRC40_MOUSE)	Lrrc40		9.96678	94.8505	TRUE	oxidation of m(M385)	oxidation of m(1)			4	6	0.140625	0.00361938	68.0331	100	100	Validated	Y	Y	aTIS		equal
	Q99LN9	ENSMUST00000072751_10_81385726_5UTR	ENSMUST00000072751_10_81385726_5UTR, Q99LN9	Unrelated Proteins	Deoxyhypusine hydroxylase (DOHH_MOUSE)	Dohh		28.4768	89.0728	TRUE	oxidation of m(M86, M280)	oxidation of m(2)			6	8	0.778279	0.00955036	32.8846	100	100	Validated	Y	Y	aTIS		equal
	ENSMUST00000105600_4_155625544_aTIS	ENSMUST00000105598_4_155625765_aTIS	ENSMUST00000105598_4_155625765_aTIS, ENSMUST00000105600_4_155625544_aTIS	Related Proteins	P24788 CD11B_MOUSE ATG 0 protein_coding Yes 100.00%			5.10204	85.0765	TRUE					4	7	0.0690192	0.00327804	91.4575	100	100	Validated	Y	Y	aTIS		equal
	ENSMUST00000111610_14_52084355_aTIS		ENSMUST00000111610_14_52084355_aTIS	Single Protein	Q9Z204 HNRPC_MOUSE ATG 0 protein_coding Yes 100.00%			16.9329	90.0958	FALSE	oxidation of m(M259)	oxidation of m(1)			6	8	0.341713	0.00677865	34.3639	100	100	Validated	Y	Y	aTIS		equal
	ENSMUST00000153609_7_66060611_aTIS		ENSMUST00000153609_7_66060611_aTIS	Single Protein	P57784 RU2A_MOUSE ATG 0 protein_coding Yes 100.00%			18.0392	86.2745	TRUE					4	5	0.258925	0.00662879	28.3401	100	100	Validated	Y	Y	aTIS		equal
	B2RY04	ENSMUST00000039135_14_67933334_aTIS	B2RY04, ENSMUST00000039135_14_67933334_aTIS	Unrelated Proteins	Dedicator of cytokinesis protein 5 (DOCK5_MOUSE)	Dock5		1.55246	82.3876	FALSE					1	2	0.0102863	0.000649773	214.294	100	100	Doubtful (<2 confident peptides)	Y	Y	aTIS		equal
	Q91WD1	ENSMUST00000000793_14_70443115_aTIS	ENSMUST00000000793_14_70443115_aTIS, Q91WD1	Unrelated Proteins	DNA-directed RNA polymerase III subunit RPC4 (RPC4_MOUSE)	Polr3d		6.53266	100	FALSE	oxidation of m(M210, M298)	oxidation of m(2)			2	2	0.0771051	0.000777698	44.3291	100	100	Validated	Y	Y	aTIS		equal
	P29341	ENSMUST00000001809_15_36608626_5UTR	ENSMUST00000001809_15_36608626_5UTR, P29341	Unrelated Proteins	Polyadenylate-binding protein 1 (PABP1_MOUSE)	Pabpc1		9.43396	87.4214	TRUE	oxidation of m(M26, M584, M596)	oxidation of m(3)			5	6	0.163562	0.00332948	70.6259	100	100	Validated	Y	Y	aTIS		equal
	ENSMUST00000003038_7_141562360_aTIS		ENSMUST00000003038_7_141562360_aTIS	Single Protein	P17427 AP2A2_MOUSE ATG 0 protein_coding Yes 100.00%			5.86354	85.6077	TRUE	oxidation of m(M143, M601)	oxidation of m(2)			5	5	0.127414	0.00222578	103.951	100	100	Validated	Y	Y	aTIS		equal
	ENSMUST00000006221_11_21263219_aTIS	ENSMUST00000109578_11_21263219_aTIS	ENSMUST00000006221_11_21263219_aTIS, ENSMUST00000109578_11_21263219_aTIS	Related Proteins	Q5SPW0 VPS54_MOUSE ATG 0 protein_coding Yes 100.00%			1.94473	88.0246	FALSE					1	1	0.0221716	0.000232558	110.327	100	100	Doubtful (<2 confident peptides, <2 confident spectra)	Y	Y	aTIS		equal
	ENSMUST00000016569_5_150716422_aTIS	ENSMUST00000038900_5_150716422_aTIS, ENSMUST00000110486_5_150756418_aTIS	ENSMUST00000016569_5_150716422_aTIS, ENSMUST00000038900_5_150716422_aTIS, ENSMUST00000110486_5_150756418_aTIS	Related Proteins	Q4VA53 PDS5B_MOUSE ATG 0 protein_coding Yes 100.00%			2.97372	88.1051	FALSE	oxidation of m(M1179, M1189)	oxidation of m(2)			2	3	0.0224965	0.000457875	164.315	100	100	Validated	Y	Y	aTIS		equal
	ENSMUST00000020334_10_123196915_aTIS		ENSMUST00000020334_10_123196915_aTIS	Single Protein	Q8R5H1 UBP15_MOUSE ATG 0 protein_coding Yes 100.00%			4.17941	82.3649	TRUE					3	4	0.0680004	0.00187706	112.254	100	100	Validated	Y	Y	aTIS		equal
	ENSMUST00000020741_11_3266310_aTIS		ENSMUST00000020741_11_3266310_aTIS	Single Protein	P32233 DRG1_MOUSE ATG 0 protein_coding Yes 100.00%			18.2561	100	TRUE					6	7	0.333521	0.00729207	40.4868	100	100	Validated	Y	Y	aTIS		equal
	ENSMUST00000025375_18_42511527_aTIS	ENSMUST00000173642_18_42511527_aTIS	ENSMUST00000025375_18_42511527_aTIS, ENSMUST00000173642_18_42511527_aTIS	Related Proteins	Q8CGF7 TCRG1_MOUSE ATG 0 protein_coding Yes 100.00%			4.81818	70.1818	FALSE	oxidation of m(M489, M616, M619, M646)	oxidation of m(4)			4	5	0.0600258	0.00148964	123.71	100	100	Validated	Y	Y	aTIS		equal
	ENSMUST00000028608_2_103757778_aTIS		ENSMUST00000028608_2_103757778_aTIS	Single Protein	Q8K224 NAT10_MOUSE ATG 0 protein_coding Yes 100.00%			5.95703	87.4023	TRUE					6	7	0.113974	0.00303671	115.346	100	100	Validated	Y	Y	aTIS		equal
	ENSMUST00000029666_3_131564924_aTIS		ENSMUST00000029666_3_131564924_aTIS	Single Protein	Q60967 PAPS1_MOUSE ATG 0 protein_coding Yes 100.00%			6.41026	88.7821	FALSE					2	3	0.0642092	0.0021059	70.7487	100	100	Validated	Y	Y	aTIS		equal
	ENSMUST00000040416_8_110997723_aTIS		ENSMUST00000040416_8_110997723_aTIS	Single Protein	Q61655 DD19A_MOUSE ATG 0 protein_coding Yes 100.00%			11.5063	100	TRUE					5	5	0.207723	0.00398486	53.8988	100	100	Validated	Y	Y	aTIS		equal
	ENSMUST00000042901_3_69006081_aTIS	ENSMUST00000107803_3_69006081_aTIS	ENSMUST00000042901_3_69006081_aTIS, ENSMUST00000107803_3_69006081_aTIS	Related Proteins	Q8CG47 SMC4_MOUSE ATG 0 protein_coding Yes 100.00%			6.45412	88.4914	TRUE	oxidation of m(M248, M761)	oxidation of m(2)			6	7	0.0718913	0.0022188	146.803	100	100	Validated	Y	Y	aTIS		equal
	ENSMUST00000047357_12_101981947_aTIS		ENSMUST00000047357_12_101981947_aTIS	Single Protein	O35218 CPSF2_MOUSE ATG 0 protein_coding Yes 100.00%			6.64962	91.9437	FALSE	oxidation of m(M511)	oxidation of m(1)			4	5	0.109031	0.00195874	88.3267	100	100	Validated	Y	Y	aTIS		equal
	Q8K284	ENSMUST00000055506_7_125707677_aTIS	ENSMUST00000055506_7_125707677_aTIS, Q8K284	Unrelated Proteins	General transcription factor 3C polypeptide 1 (TF3C1_MOUSE)	Gtf3c1		2.76059	83.1985	FALSE					4	4	0.0343131	0.00106789	237.326	100	100	Validated	Y	Y	aTIS		equal
	Q80YR5	ENSMUST00000075510_17_56584444_aTIS	ENSMUST00000075510_17_56584444_aTIS, Q80YR5	Unrelated Proteins	Scaffold attachment factor B2 (SAFB2_MOUSE)	Safb2		11.5035	87.891	TRUE	oxidation of m(M204)	oxidation of m(1)			6	7	0.0836367	0.00162967	111.77	100	100	Validated	Y	Y	aTIS		equal
	ENSMUST00000106108_4_126967854_aTIS		ENSMUST00000106108_4_126967854_aTIS	Single Protein	A2A791 ZMYM4_MOUSE ATG 0 protein_coding Yes 100.00%			4.45449	72.9503	FALSE	oxidation of m(M1459)	oxidation of m(1)			4	5	0.055673	0.00202802	172.326	100	100	Validated	Y	Y	aTIS		equal
	Q921E6	ENSMUST00000107234_7_89980822_5UTR	ENSMUST00000107234_7_89980822_5UTR, Q921E6	Unrelated Proteins	Polycomb protein EED (EED_MOUSE)	Eed		8.84354	82.0862	TRUE	oxidation of m(M15)	oxidation of m(1)			4	6	0.202264	0.0042423	50.1656	100	100	Validated	Y	Y	aTIS		equal
	Q6WKZ8	ENSMUST00000113335_17_47010279_5UTR, ENSMUST00000113337_17_47010279_5UTR	ENSMUST00000113335_17_47010279_5UTR, ENSMUST00000113337_17_47010279_5UTR, Q6WKZ8	Related and Unrelated Proteins	E3 ubiquitin-protein ligase UBR2 (UBR2_MOUSE)	Ubr2		3.9886	75.6125	TRUE	oxidation of m(M5, M1019)	oxidation of m(2)			4	5	0.055673	0.0006848	199.026	100	100	Validated	Y	Y	aTIS		equal
	Q9Z1K5	ENSMUST00000165322_9_59486347_aTIS, ENSMUST00000171975_9_59486584_5UTR	ENSMUST00000165322_9_59486347_aTIS, ENSMUST00000171975_9_59486584_5UTR, Q9Z1K5	Related and Unrelated Proteins	E3 ubiquitin-protein ligase ARIH1 (ARI1_MOUSE)	Arih1		14.7748	82.3423	TRUE	oxidation of m(M219, M223, M244)	oxidation of m(3)			6	7	0.254182	0.00486871	63.9747	100	100	Validated	Y	Y	aTIS		equal
	ENSMUST00000108375_11_77777316_aTIS	ENSMUST00000000645_11_77777316_aTIS, ENSMUST00000102488_11_77777316_aTIS, ENSMUST00000130627_11_77777316_aTIS, ENSMUST00000168348_11_77777316_aTIS, ENSMUST00000169105_11_77777316_aTIS	ENSMUST00000000645_11_77777316_aTIS, ENSMUST00000102488_11_77777316_aTIS, ENSMUST00000108375_11_77777316_aTIS, ENSMUST00000130627_11_77777316_aTIS, ENSMUST00000168348_11_77777316_aTIS, ENSMUST00000169105_11_77777316_aTIS	Related Proteins	Q9JMH9 MY18A_MOUSE ATG 0 protein_coding Yes 100.00%			1.70732	100	FALSE	oxidation of m(M1563, M1751, M1755)	oxidation of m(3)			2	2	0.0151634	0.00075	232.611	100	100	Validated	Y	Y	aTIS		equal
	Q99J95	ENSMUST00000009699_2_32712734_5UTR	ENSMUST00000009699_2_32712734_5UTR, Q99J95	Unrelated Proteins	Cyclin-dependent kinase 9 (CDK9_MOUSE)	Cdk9		13.172	91.129	TRUE	oxidation of m(M320)	oxidation of m(1)			6	6	0.311134	0.00668761	42.7342	100	100	Validated	Y	Y	aTIS		equal
	Q6ZQ03	ENSMUST00000013759_2_90745598_CDS	ENSMUST00000013759_2_90745598_CDS, Q6ZQ03	Unrelated Proteins	Formin-binding protein 4 (FNBP4_MOUSE)	Fnbp4		6.69253	49.2726	FALSE					5	5	0.126021	0.00383858	111.177	100	100	Validated	Y	Y	aTIS		equal
	P48754	ENSMUST00000017290_11_101549094_aTIS	ENSMUST00000017290_11_101549094_aTIS, P48754	Unrelated Proteins	Breast cancer type 1 susceptibility protein homolog (BRCA1_MOUSE)	Brca1		5.84989	84.0508	FALSE	oxidation of m(M533)	oxidation of m(1)			5	5	0.0604989	0.00069021	198.671	100	100	Validated	Y	Y	aTIS		equal
	P56960	ENSMUST00000017408_4_148558468_aTIS, ENSMUST00000076022_4_148558468_aTIS	ENSMUST00000017408_4_148558468_aTIS, ENSMUST00000076022_4_148558468_aTIS, P56960	Related and Unrelated Proteins	Exosome component 10 (EXOSX_MOUSE)	Exosc10		3.49493	92.3337	FALSE					3	3	0.0636181	0.00166192	100.879	100	100	Validated	Y	Y	aTIS		equal
	Q3B7Z2	ENSMUST00000025590_19_11965866_5UTR	ENSMUST00000025590_19_11965866_5UTR, Q3B7Z2	Unrelated Proteins	Oxysterol-binding protein 1 (OSBP1_MOUSE)	Osbp		8.57143	89.5652	FALSE	oxidation of m(M348, M366)	oxidation of m(2)			5	6	0.123324	0.00151493	88.7411	100	100	Validated	Y	Y	aTIS		equal
	ENSMUST00000026433_10_128459327_aTIS	ENSMUST00000099131_10_128459327_aTIS, ENSMUST00000105235_10_128459327_aTIS	ENSMUST00000026433_10_128459327_aTIS, ENSMUST00000099131_10_128459327_aTIS, ENSMUST00000105235_10_128459327_aTIS	Related Proteins	Q6PDG5 SMRC2_MOUSE ATG 0 protein_coding Yes 100.00%			5.09554	69.6087	FALSE	oxidation of m(M343)	oxidation of m(1)			3	4	0.0550081	0.00126517	121.297	100	100	Validated	Y	Y	aTIS		equal
	ENSMUST00000026699_6_31398857_aTIS		ENSMUST00000026699_6_31398857_aTIS	Single Protein	O89050 MKLN1_MOUSE ATG 0 protein_coding Yes 100.00%			4.4898	90.068	FALSE					3	3	0.0867874	0.00122285	84.8235	100	100	Validated	Y	Y	aTIS		equal
	Q8R1A4	ENSMUST00000030286_4_99120762_aTIS, ENSMUST00000075836_4_99120762_aTIS	ENSMUST00000030286_4_99120762_aTIS, ENSMUST00000075836_4_99120762_aTIS, Q8R1A4	Related and Unrelated Proteins	Dedicator of cytokinesis protein 7 (DOCK7_MOUSE)	Dock7		2.11268	85.3991	TRUE	oxidation of m(M1990)	oxidation of m(1)			3	3	0.0299604	0.000797141	241.286	100	100	Validated	Y	Y	aTIS		equal
	ENSMUST00000034717_9_21796116_aTIS		ENSMUST00000034717_9_21796116_aTIS	Single Protein	Q8BX02 KANK2_MOUSE ATG 0 protein_coding Yes 100.00%			5.81257	83.1554	FALSE					4	4	0.127063	0.00159296	90.1896	100	100	Validated	Y	Y	aTIS		equal
	P97789	ENSMUST00000034981_9_95954824_5UTR	ENSMUST00000034981_9_95954824_5UTR, P97789	Unrelated Proteins	5'-3' exoribonuclease 1 (XRN1_MOUSE)	Xrn1		2.32693	78.5922	FALSE					2	2	0.0238973	0.000394769	194.185	100	100	Validated	Y	Y	aTIS		equal
	P60670	ENSMUST00000044271_11_120437642_5UTR, ENSMUST00000103017_11_120437642_5UTR	ENSMUST00000044271_11_120437642_5UTR, ENSMUST00000103017_11_120437642_5UTR, P60670	Related and Unrelated Proteins	Nuclear protein localization protein 4 homolog (NPL4_MOUSE)	Nploc4		15.2961	85.3618	TRUE	oxidation of m(M89)	oxidation of m(1)			6	6	0.249609	0.00306909	67.974	100	100	Validated	Y	Y	aTIS		equal
	Q5NBX1	ENSMUST00000046755_11_12464722_aTIS, ENSMUST00000109650_11_12464722_aTIS, ENSMUST00000109651_11_12464722_aTIS	ENSMUST00000046755_11_12464722_aTIS, ENSMUST00000109650_11_12464722_aTIS, ENSMUST00000109651_11_12464722_aTIS, Q5NBX1	Related and Unrelated Proteins	Protein cordon-bleu (COBL_MOUSE)	Cobl		6.50711	75.6171	TRUE					5	5	0.0844543	0.00176593	143.777	100	100	Validated	Y	Y	aTIS		equal
	Q923W1	ENSMUST00000052712_4_3574963_5UTR	ENSMUST00000052712_4_3574963_5UTR, Q923W1	Unrelated Proteins	Trimethylguanosine synthase (TGS1_MOUSE)	Tgs1		9.02696	82.7667	FALSE					4	4	0.099606	0.000655942	96.7298	100	100	Validated	Y	Y	aTIS		equal
	O88466	ENSMUST00000055241_2_120555284_aTIS	ENSMUST00000055241_2_120555284_aTIS, O88466	Unrelated Proteins	Zinc finger protein 106 (ZN106_MOUSE)	Znf106		5.24364	83.8983	TRUE	oxidation of m(M610)	oxidation of m(1)			5	5	0.0511024	0.000868056	208.836	100	100	Validated	Y	Y	aTIS		equal
	ENSMUST00000063021_4_136540468_aTIS		ENSMUST00000063021_4_136540468_aTIS	Single Protein	Q8R4U7 LUZP1_MOUSE ATG 0 protein_coding Yes 100.00%			2.71536	97.0974	FALSE					2	2	0.0281304	0.00112504	119.239	100	100	Validated	Y	Y	aTIS		equal
	ENSMUST00000066496_11_6200134_aTIS		ENSMUST00000066496_11_6200134_aTIS	Single Protein	Q8R1N4 NUDC3_MOUSE ATG 0 protein_coding Yes 100.00%			11.2948	100	TRUE	oxidation of m(M296)	oxidation of m(1)			4	5	0.232847	0.00606061	40.8647	100	100	Validated	Y	Y	aTIS		equal
	Q80TY0	ENSMUST00000073879_2_31141802_aTIS, ENSMUST00000075326_2_31141802_aTIS, ENSMUST00000100207_2_31141802_aTIS, ENSMUST00000100208_2_31141802_aTIS, ENSMUST00000113555_2_31141802_aTIS, ENSMUST00000113559_2_31096134_aTIS, ENSMUST00000113560_2_31141928_5UTR, ENSMUST00000113562_2_31141928_5UTR	ENSMUST00000073879_2_31141802_aTIS, ENSMUST00000075326_2_31141802_aTIS, ENSMUST00000100207_2_31141802_aTIS, ENSMUST00000100208_2_31141802_aTIS, ENSMUST00000113555_2_31141802_aTIS, ENSMUST00000113559_2_31096134_aTIS, ENSMUST00000113560_2_31141928_5UTR, ENSMUST00000113562_2_31141928_5UTR, Q80TY0	Related and Unrelated Proteins	Formin-binding protein 1 (FNBP1_MOUSE)	Fnbp1		9.9026	89.4481	FALSE	oxidation of m(M291)	oxidation of m(1)			3	4	0.0797752	0.00153102	71.2995	100	100	Validated	Y	Y	aTIS		equal
	Q6DFV5	ENSMUST00000075012_11_107574956_aTIS, ENSMUST00000106746_11_107574956_aTIS	ENSMUST00000075012_11_107574956_aTIS, ENSMUST00000106746_11_107574956_aTIS, Q6DFV5	Related and Unrelated Proteins	Probable helicase with zinc finger domain (HELZ_MOUSE)	Helz		3.7169	72.1996	TRUE	oxidation of m(M1619)	oxidation of m(1)			5	5	0.0680004	0.00155736	219.742	100	100	Validated	Y	Y	aTIS		equal
	ENSMUST00000075995_6_115774611_aTIS		ENSMUST00000075995_6_115774611_aTIS	Single Protein	Q6ZQ73 CAND2_MOUSE ATG 0 protein_coding Yes 100.00%			2.42915	76.5182	FALSE					2	4	0.0391223	0.000925926	135.546	100	100	Validated	Y	Y	aTIS		equal
	Q3URR7	ENSMUST00000095595_17_23605572_aTIS, ENSMUST00000115509_17_23605572_aTIS, ENSMUST00000120967_17_23605572_aTIS	ENSMUST00000095595_17_23605572_aTIS, ENSMUST00000115509_17_23605572_aTIS, ENSMUST00000120967_17_23605572_aTIS, Q3URR7	Related and Unrelated Proteins	Zinc finger and SCAN domain-containing protein 10 (ZSC10_MOUSE)	Zscan10		3.32481	80.4348	FALSE					2	2	0.0563541	0.000246044	88.2994	100	100	Validated	Y	Y	aTIS		equal
	ENSMUST00000112471_X_159414697_aTIS		ENSMUST00000112471_X_159414697_aTIS	Single Protein	A2AG50 MA7D2_MOUSE ATG 0 protein_coding Yes 100.00%			2.56082	90.3969	FALSE					1	1	0.0163476	0.000283286	85.9968	100	100	Doubtful (<2 confident peptides, <2 confident spectra)	Y	Y	aTIS		equal
	Q6IE82	ENSMUST00000115384_X_20460524_aTIS	ENSMUST00000115384_X_20460524_aTIS, Q6IE82	Unrelated Proteins	Protein Jade-3 (JADE3_MOUSE)	Phf16		4.49575	87.6063	FALSE	oxidation of m(M217)	oxidation of m(1)			2	2	0.0471285	0.000385267	93.3946	100	100	Validated	Y	Y	aTIS		equal
	ENSMUST00000166972_7_44929346_aTIS	ENSMUST00000167930_7_44929346_aTIS	ENSMUST00000166972_7_44929346_aTIS, ENSMUST00000167930_7_44929346_aTIS	Related Proteins	P17426 AP2A1_MOUSE ATG 0 protein_coding Yes 100.00%			5.93654	88.434	TRUE	oxidation of m(M496, M602, M899)	oxidation of m(3)			5	5	0.119488	0.00206864	107.596	100	100	Validated	Y	Y	aTIS		equal
	P60710	ENSMUST00000100497_5_142906675_5UTR, ENSMUST00000164765_5_142906675_ntr, ENSMUST00000167721_5_142906675_5UTR	ENSMUST00000100497_5_142906675_5UTR, ENSMUST00000164765_5_142906675_ntr, ENSMUST00000167721_5_142906675_5UTR, P60710	Related and Unrelated Proteins	Actin, cytoplasmic 1 (ACTB_MOUSE)	Actb		4.53333	100	TRUE	oxidation of m(M16)	oxidation of m(1)			5	99	0.376857	0.226265	41.7097	100	100	Validated	Y	Y	aTIS		equal
	ENSMUST00000089207_2_150136642_aTIS	ENSMUST00000041264_10_82241227_5UTR, ENSMUST00000094538_2_150136642_aTIS	ENSMUST00000041264_10_82241227_5UTR, ENSMUST00000089207_2_150136642_aTIS, ENSMUST00000094538_2_150136642_aTIS	Related Proteins	Q8BZW4 ZN120_MOUSE ATG 0 protein_coding No 100.00%			8.48624	100	TRUE					6	32	0.279802	0.00311438	51.2194	100	100	Validated	Y	Y	aTIS		equal
	ENSMUST00000118551_18_60776403_aTIS	ENSMUST00000072779_15_81972414_ntr	ENSMUST00000072779_15_81972414_ntr, ENSMUST00000118551_18_60776403_aTIS	Related Proteins	P62264 RS14_MOUSE ATG 0 protein_coding Yes 100.00%			31.1258	73.5099	TRUE					7	34	0.8166	0.251537	16.2625	100	100	Validated	Y	Y	aTIS		equal
	ENSMUST00000022496_14_61439791_aTIS		ENSMUST00000022496_14_61439791_aTIS	Single Protein	O35344 IMA4_MOUSE ATG 0 protein_coding Yes 100.00%			9.78887	58.3493	TRUE					6	13	0.400688	0.0184759	57.7368	100	100	Validated	Y	Y	aTIS		equal
	P28352	ENSMUST00000049411_14_50925228_5UTR	ENSMUST00000049411_14_50925228_5UTR, P28352	Unrelated Proteins	DNA-(apurinic or apyrimidinic site) lyase (APEX1_MOUSE)	Apex1		14.1956	100	TRUE					6	18	0.359356	0.0274974	35.4681	100	100	Validated	Y	Y	aTIS		equal
	ENSMUST00000018437_11_70654480_aTIS	ENSMUST00000108549_11_70654480_aTIS	ENSMUST00000018437_11_70654480_aTIS, ENSMUST00000108549_11_70654480_aTIS	Related Proteins	P62962 PROF1_MOUSE ATG 0 protein_coding Yes 100.00%			58.5714	100	TRUE	oxidation of m(M12, M86, M105)	oxidation of m(3)			7	21	2.16228	0.0269388	14.9475	100	100	Validated	Y	Y	aTIS		equal
	ENSMUST00000049294_7_19149893_aTIS		ENSMUST00000049294_7_19149893_aTIS	Single Protein	P62317 SMD2_MOUSE ATG 0 protein_coding Yes 100.00%			38.1356	100	TRUE	oxidation of m(M11)	oxidation of m(1)			6	20	0.930698	0.0937248	13.5182	100	100	Validated	Y	Y	aTIS		equal
	ENSMUST00000114444_16_56029666_aTIS	ENSMUST00000056948_6_48525090_ntr	ENSMUST00000056948_6_48525090_ntr, ENSMUST00000114444_16_56029666_aTIS	Related Proteins	Q6P8I4 PCNP_MOUSE ATG 0 protein_coding Yes 100.00%			43.2584	100	FALSE	oxidation of m(M124)	oxidation of m(1)			5	17	0.649648	0.0291065	18.9514	100	100	Validated	Y	Y	aTIS		equal
	Q5F2E7	ENSMUST00000100802_11_77686177_5UTR, ENSMUST00000181023_11_77686177_5UTR	ENSMUST00000100802_11_77686177_5UTR, ENSMUST00000181023_11_77686177_5UTR, Q5F2E7	Related and Unrelated Proteins	Nuclear fragile X mental retardation-interacting protein 2 (NUFP2_MOUSE)	Nufip2		11.2717	63.8728	TRUE					5	19	0.193777	0.0114092	75.6107	100	100	Validated	Y	Y	aTIS		equal
	Q3U0V1	ENSMUST00000007814_17_57031465_5UTR	ENSMUST00000007814_17_57031465_5UTR, Q3U0V1	Unrelated Proteins	Far upstream element-binding protein 2 (FUBP2_MOUSE)	Khsrp		9.09091	65.107	FALSE	oxidation of m(M240)	oxidation of m(1)			3	7	0.122018	0.00568104	76.7277	100	100	Validated	Y	Y	aTIS		equal
	ENSMUST00000090569_3_108257277_aTIS	ENSMUST00000178460_4_135716419_ntr	ENSMUST00000090569_3_108257277_aTIS, ENSMUST00000178460_4_135716419_ntr	Related Proteins	Q9Z2U1 PSA5_MOUSE ATG 0 protein_coding Yes 100.00%			21.1618	76.7635	TRUE	oxidation of m(M228)	oxidation of m(1)			5	15	0.832981	0.0209299	26.3942	100	100	Validated	Y	Y	aTIS		equal
	ENSMUST00000018430_11_70525397_aTIS		ENSMUST00000018430_11_70525397_aTIS	Single Protein	Q60692 PSB6_MOUSE ATG 0 protein_coding Yes 100.00%			30.2521	70.5882	TRUE	oxidation of m(M180, M197)	oxidation of m(2)			7	13	1.58086	0.0351332	25.3625	100	100	Validated	Y	Y	aTIS		equal
	ENSMUST00000023525_16_37536168_aTIS		ENSMUST00000023525_16_37536168_aTIS	Single Protein	Q9D0D5 T2EA_MOUSE ATG 0 protein_coding Yes 100.00%			17.9545	78.8636	TRUE	oxidation of m(M258, M322)	oxidation of m(2)			5	11	0.264855	0.0134246	49.5621	100	100	Validated	Y	Y	aTIS		equal
	P56812	ENSMUST00000118501_7_35647389_5UTR	ENSMUST00000118501_7_35647389_5UTR, P56812	Unrelated Proteins	Programmed cell death protein 5 (PDCD5_MOUSE)	Pdcd5		27.7778	100	TRUE					5	11	0.778279	0.0214947	14.2663	100	100	Validated	Y	Y	aTIS		equal
	O55135	ENSMUST00000029142_2_155826484_5UTR	ENSMUST00000029142_2_155826484_5UTR, O55135	Unrelated Proteins	Eukaryotic translation initiation factor 6 (IF6_MOUSE)	Eif6		34.6939	69.7959	TRUE					7	14	1.73842	0.0382623	26.4942	100	100	Validated	Y	Y	aTIS		equal
	ENSMUST00000033056_7_127993653_aTIS		ENSMUST00000033056_7_127993653_aTIS	Single Protein	Q9EPB4 ASC_MOUSE ATG 0 protein_coding Yes 100.00%			39.3782	100	TRUE	oxidation of m(M76)	oxidation of m(1)			7	14	1.15443	0.0212559	21.4451	100	100	Validated	Y	Y	aTIS		equal
	P28667	ENSMUST00000062356_4_129513680_5UTR	ENSMUST00000062356_4_129513680_5UTR, P28667	Unrelated Proteins	MARCKS-related protein (MRP_MOUSE)	Marcksl1		14	49	TRUE					5	12	0.730196	0.0560496	20.1534	100	100	Validated	Y	Y	aTIS		equal
	ENSMUST00000070532_4_130308778_aTIS	ENSMUST00000070435_10_86732388_aTIS	ENSMUST00000070435_10_86732388_aTIS, ENSMUST00000070532_4_130308778_aTIS	Related Proteins	P11404 FABPH_MOUSE ATG 0 protein_coding Yes 100.00%			30.8271	100	TRUE	oxidation of m(M36)	oxidation of m(1)			5	9	1.05353	0.0191103	14.8097	100	100	Validated	Y	Y	aTIS		equal
	ENSMUST00000113864_X_95956848_aTIS	ENSMUST00000079987_X_95956848_aTIS	ENSMUST00000079987_X_95956848_aTIS, ENSMUST00000113864_X_95956848_aTIS	Related Proteins	A2BE28 LAS1L_MOUSE ATG 0 protein_coding Yes 100.00%			9.66495	80.799	TRUE	oxidation of m(M472)	oxidation of m(1)			5	11	0.165914	0.00480592	89.359	100	100	Validated	Y	Y	aTIS		equal
	ENSMUST00000023431_16_57231366_aTIS		ENSMUST00000023431_16_57231366_aTIS	Single Protein	Q8K0F1 TBC23_MOUSE ATG 0 protein_coding Yes 100.00%			10.5263	76.1696	TRUE					4	9	0.165914	0.00908509	76.3773	100	100	Validated	Y	Y	aTIS		equal
	Q9D1M0	ENSMUST00000032440_6_113740686_5UTR	ENSMUST00000032440_6_113740686_5UTR, Q9D1M0	Unrelated Proteins	Protein SEC13 homolog (SEC13_MOUSE)	Sec13		24.2236	73.913	TRUE	oxidation of m(M5, M15, M21)	oxidation of m(3)			5	9	0.615598	0.0121849	35.5431	100	100	Validated	Y	Y	aTIS		equal
	ENSMUST00000048578_11_43745414_aTIS		ENSMUST00000048578_11_43745414_aTIS	Single Protein	Q91Z38 TTC1_MOUSE ATG 0 protein_coding Yes 100.00%			21.9178	87.6712	TRUE	oxidation of m(M32)	oxidation of m(1)			5	10	0.324193	0.0114676	33.242	100	100	Validated	Y	Y	aTIS		equal
	ENSMUST00000100052_16_22162963_aTIS		ENSMUST00000100052_16_22162963_aTIS	Single Protein	Q5SF07 IF2B2_MOUSE ATG 0 protein_coding Yes 100.00%			9.12162	76.0135	TRUE					5	9	0.184485	0.0097037	65.5433	100	100	Validated	Y	Y	aTIS		equal
	ENSMUST00000109761_8_84840565_aTIS	ENSMUST00000003911_8_84840565_aTIS	ENSMUST00000003911_8_84840565_aTIS, ENSMUST00000109761_8_84840565_aTIS	Related Proteins	P54726 RD23A_MOUSE ATG 0 protein_coding Yes 100.00%			20.6612	64.7383	TRUE	oxidation of m(M166, M171, M173)	oxidation of m(3)			5	8	0.508591	0.0119858	39.6818	100	100	Validated	Y	Y	aTIS		equal
	ENSMUST00000023036_15_81466373_aTIS	ENSMUST00000173786_17_35935950_ntr	ENSMUST00000023036_15_81466373_aTIS, ENSMUST00000173786_17_35935950_ntr	Related Proteins	P62878 RBX1_MOUSE ATG 0 protein_coding Yes 100.00%			17.5926	62.963	TRUE	oxidation of m(M5)	oxidation of m(1)			4	9	1.31013	0.0459559	12.2657	100	100	Validated	Y	Y	aTIS		equal
	ENSMUST00000023869_5_123908109_aTIS		ENSMUST00000023869_5_123908109_aTIS	Single Protein	Q9CQJ6 DENR_MOUSE ATG 0 protein_coding Yes 100.00%			24.2424	100	TRUE					5	9	0.449741	0.0188191	22.1521	100	100	Validated	Y	Y	aTIS		equal
	ENSMUST00000028767_2_119675068_aTIS		ENSMUST00000028767_2_119675068_aTIS	Single Protein	A2AQ19 RTF1_MOUSE ATG 0 protein_coding Yes 100.00%			4.75524	92.7273	TRUE					4	4	0.0695401	0.00314228	80.7479	100	100	Validated	Y	Y	aTIS		equal
	Q3UKJ7	ENSMUST00000030117_4_40757835_5UTR	ENSMUST00000030117_4_40757835_5UTR, Q3UKJ7	Unrelated Proteins	WD40 repeat-containing protein SMU1 (SMU1_MOUSE)	Smu1		4.67836	91.8129	TRUE	oxidation of m(M278)	oxidation of m(1)			4	7	0.175372	0.00328076	57.5072	100	100	Validated	Y	Y	aTIS		equal
	ENSMUST00000030986_5_35105691_aTIS		ENSMUST00000030986_5_35105691_aTIS	Single Protein	P55302 AMRP_MOUSE ATG 0 protein_coding Yes 100.00%			11.1111	100	FALSE	oxidation of m(M135)	oxidation of m(1)			3	3	0.113974	0.00300926	42.1892	100	100	Validated	Y	Y	aTIS		equal
	ENSMUST00000034866_9_55512069_aTIS		ENSMUST00000034866_9_55512069_aTIS	Single Protein	Q99LC5 ETFA_MOUSE ATG 0 protein_coding Yes 100.00%			17.1171	100	TRUE					5	10	0.389495	0.0138639	34.9875	100	100	Validated	Y	Y	aTIS		equal
	ENSMUST00000059080_2_180257634_aTIS		ENSMUST00000059080_2_180257634_aTIS	Single Protein	Q9CQR2 RS21_MOUSE ATG 0 protein_coding Yes 100.00%			34.9398	100	TRUE	oxidation of m(M34)	oxidation of m(1)			6	9	2.16228	0.0513196	9.13555	100	100	Validated	Y	Y	aTIS		equal
	ENSMUST00000066272_18_37643512_aTIS		ENSMUST00000066272_18_37643512_aTIS	Single Protein	Q9R1C0 TAF7_MOUSE ATG 0 protein_coding Yes 100.00%			30.2053	100	FALSE	oxidation of m(M94, M204, M271)	oxidation of m(3)			6	9	0.285556	0.0118349	39.1021	100	100	Validated	Y	Y	aTIS		equal
	ENSMUST00000077853_13_34875654_aTIS		ENSMUST00000077853_13_34875654_aTIS	Single Protein	Q61136 PRP4B_MOUSE ATG 0 protein_coding Yes 100.00%			5.36246	100	FALSE	oxidation of m(M134)	oxidation of m(1)			3	4	0.0285962	0.00163144	116.904	100	100	Validated	Y	Y	aTIS		equal
	Q9WVA3	ENSMUST00000084502_7_131560425_5UTR	ENSMUST00000084502_7_131560425_5UTR, Q9WVA3	Unrelated Proteins	Mitotic checkpoint protein BUB3 (BUB3_MOUSE)	Bub3		21.1656	75.7669	TRUE	oxidation of m(M81)	oxidation of m(1)			6	10	0.519911	0.0168113	36.9311	100	100	Validated	Y	Y	aTIS		equal
	ENSMUST00000102759_2_52742100_aTIS	ENSMUST00000127316_2_52742100_aTIS	ENSMUST00000102759_2_52742100_aTIS, ENSMUST00000127316_2_52742100_aTIS	Related Proteins	O88811 STAM2_MOUSE ATG 0 protein_coding Yes 100.00%			15.87	71.8929	FALSE	oxidation of m(M329, M332)	oxidation of m(2)			4	8	0.232847	0.00924202	57.4185	100	100	Validated	Y	Y	aTIS		equal
	Q9Z0H3	ENSMUST00000000925_10_75921416_5UTR, ENSMUST00000121304_10_75921416_5UTR	ENSMUST00000000925_10_75921416_5UTR, ENSMUST00000121304_10_75921416_5UTR, Q9Z0H3	Related and Unrelated Proteins	SWI/SNF-related matrix-associated actin-dependent regulator of chromatin subfamily B member 1 (SNF5_MOUSE)	Smarcb1		14.5455	91.9481	FALSE	oxidation of m(M361)	oxidation of m(1)			5	8	0.271062	0.00903955	44.1132	100	100	Validated	Y	Y	aTIS		equal
	ENSMUST00000019065_11_70410012_aTIS		ENSMUST00000019065_11_70410012_aTIS	Single Protein	Q9DBD5 PELP1_MOUSE ATG 0 protein_coding Yes 100.00%			7.74711	50.6679	TRUE	oxidation of m(M148, M1081, M1101)	oxidation of m(3)			5	9	0.228247	0.00608001	117.995	100	100	Validated	Y	Y	aTIS		equal
	Q99KR3	ENSMUST00000027071_1_13660486_5UTR	ENSMUST00000027071_1_13660486_5UTR, Q99KR3	Unrelated Proteins	Beta-lactamase-like protein 2 (LACB2_MOUSE)	Lactb2		25	71.5278	TRUE					6	9	0.561523	0.0199838	32.7338	100	100	Validated	Y	Y	aTIS		equal
	ENSMUST00000029087_2_180589481_aTIS		ENSMUST00000029087_2_180589481_aTIS	Single Protein	Q99PG2 OGFR_MOUSE ATG 0 protein_coding Yes 100.00%			25.7504	87.0458	FALSE	oxidation of m(M615)	oxidation of m(1)			6	9	0.221677	0.00385466	70.636	100	100	Validated	Y	Y	aTIS		equal
	ENSMUST00000029358_3_69722423_aTIS		ENSMUST00000029358_3_69722423_aTIS	Single Protein	Q99L48 NMD3_MOUSE ATG 0 protein_coding Yes 100.00%			11.9284	85.6859	FALSE	oxidation of m(M483, M501, M502)	oxidation of m(3)			6	9	0.245197	0.00872279	57.574	100	100	Validated	Y	Y	aTIS		equal
	ENSMUST00000029644_3_133310140_aTIS	ENSMUST00000122334_3_133310140_aTIS	ENSMUST00000029644_3_133310140_aTIS, ENSMUST00000122334_3_133310140_aTIS	Related Proteins	Q91VM9 IPYR2_MOUSE ATG 0 protein_coding Yes 100.00%			17.8788	100	TRUE	oxidation of m(M89, M101)	oxidation of m(2)			5	8	0.299081	0.0058658	38.0901	100	100	Validated	Y	Y	aTIS		equal
	ENSMUST00000030138_4_41124245_aTIS		ENSMUST00000030138_4_41124245_aTIS	Single Protein	Q8R5K4 NOL6_MOUSE ATG 0 protein_coding Yes 100.00%			4.07986	67.3611	FALSE	oxidation of m(M31, M38)	oxidation of m(2)			3	4	0.0673378	0.00197595	129.146	100	100	Validated	Y	Y	aTIS		equal
	ENSMUST00000031534_5_140315139_aTIS		ENSMUST00000031534_5_140315139_aTIS	Single Protein	Q9WTX8 MD1L1_MOUSE ATG 0 protein_coding Yes 100.00%			5.71827	100	FALSE					3	3	0.0654251	0.0013947	83.4895	100	100	Validated	Y	Y	aTIS		equal
	P70460	ENSMUST00000032561_7_19271518_aTIS	ENSMUST00000032561_7_19271518_aTIS, P70460	Unrelated Proteins	Vasodilator-stimulated phosphoprotein (VASP_MOUSE)	Vasp		12.5333	66.6667	FALSE					4	6	0.251875	0.00690476	39.6419	100	100	Validated	Y	Y	aTIS		equal
	ENSMUST00000053024_17_24470510_aTIS		ENSMUST00000053024_17_24470510_aTIS	Single Protein	Q8CHP8 PGP_MOUSE ATG 0 protein_coding Yes 100.00%			21.1838	85.6698	FALSE					5	6	0.403004	0.00809524	34.5187	100	100	Validated	Y	Y	aTIS		equal
	Q8CDG3	ENSMUST00000057438_1_9748156_aTIS	ENSMUST00000057438_1_9748156_aTIS, Q8CDG3	Unrelated Proteins	Deubiquitinating protein VCIP135 (VCIP1_MOUSE)	Vcpip1		5.81967	90	FALSE	oxidation of m(M1197, M1203, M1217)	oxidation of m(3)			4	4	0.0711511	0.00167838	134.418	100	100	Validated	Y	Y	aTIS		equal
	ENSMUST00000057885_5_65390991_aTIS	ENSMUST00000078034_19_32466551_aTIS, ENSMUST00000080545_13_66874081_ntr, ENSMUST00000118543_5_65390991_aTIS, ENSMUST00000128074_5_65390991_ntr	ENSMUST00000057885_5_65390991_aTIS, ENSMUST00000078034_19_32466551_aTIS, ENSMUST00000080545_13_66874081_ntr, ENSMUST00000118543_5_65390991_aTIS, ENSMUST00000128074_5_65390991_ntr	Related Proteins	P51410 RL9_MOUSE ATG 0 protein_coding Yes 100.00%			9.89583	100	TRUE					6	9	0.519911	0.0192708	21.8678	100	100	Validated	Y	Y	aTIS		equal
	Q80XU3	ENSMUST00000062264_1_131910545_5UTR	ENSMUST00000062264_1_131910545_5UTR, Q80XU3	Unrelated Proteins	Nuclear ubiquitous casein and cyclin-dependent kinase substrate 1 (NUCKS_MOUSE)	Nucks1		35.4701	100	FALSE	oxidation of m(M106, M138)	oxidation of m(2)			5	7	0.271062	0.0181624	26.2976	100	100	Validated	Y	Y	aTIS		equal
	Q8C1B7	ENSMUST00000074733_5_93093571_aTIS	ENSMUST00000074733_5_93093571_aTIS, Q8C1B7	Unrelated Proteins	Septin-11 (SEP11_MOUSE)	2014-09-11		13.4571	89.5592	TRUE					5	8	0.200508	0.0111842	49.6633	100	100	Validated	Y	Y	aTIS		equal
	ENSMUST00000079691_2_155587570_aTIS		ENSMUST00000079691_2_155587570_aTIS	Single Protein	P51855 GSHB_MOUSE ATG 0 protein_coding Yes 100.00%			10.3376	79.7468	TRUE	oxidation of m(M379)	oxidation of m(1)			6	8	0.333521	0.00833333	52.214	100	100	Validated	Y	Y	aTIS		equal
	ENSMUST00000108300_3_27150158_aTIS	ENSMUST00000108298_3_27150158_aTIS	ENSMUST00000108298_3_27150158_aTIS, ENSMUST00000108300_3_27150158_aTIS	Related Proteins	Q07139 ECT2_MOUSE ATG 0 protein_coding Yes 100.00%			8.76232	89.0471	TRUE	oxidation of m(M289, M292, M295, M804)	oxidation of m(4)			4	7	0.0833845	0.00342224	103.065	100	100	Validated	Y	Y	aTIS		equal
	ENSMUST00000113607_6_87888036_aTIS		ENSMUST00000113607_6_87888036_aTIS	Single Protein	Q9QZE5 COPG1_MOUSE ATG 0 protein_coding Yes 100.00%			8.23799	87.4142	TRUE	oxidation of m(M586)	oxidation of m(1)			5	8	0.138098	0.00376309	97.4504	100	100	Validated	Y	Y	aTIS		equal
	ENSMUST00000115487_9_21091977_aTIS		ENSMUST00000115487_9_21091977_aTIS	Single Protein	Q9CW46 RAVR1_MOUSE ATG 0 protein_coding Yes 100.00%			11.3636	74.7326	TRUE	oxidation of m(M274)	oxidation of m(1)			7	9	0.271972	0.00687452	79.3328	100	100	Validated	Y	Y	aTIS		equal
	ENSMUST00000136983_19_5912772_aTIS	ENSMUST00000118623_19_5912772_aTIS	ENSMUST00000118623_19_5912772_aTIS, ENSMUST00000136983_19_5912772_aTIS	Related Proteins	Q61103 REQU_MOUSE ATG 0 protein_coding Yes 100.00%			15.8568	100	TRUE					5	7	0.232847	0.00660788	44.2012	100	100	Validated	Y	Y	aTIS		equal
	Q8JZK9	ENSMUST00000179869_13_119690473_5UTR	ENSMUST00000179869_13_119690473_5UTR, Q8JZK9	Unrelated Proteins	Hydroxymethylglutaryl-CoA synthase, cytoplasmic (HMCS1_MOUSE)	Hmgcs1		15.9615	76.5385	TRUE	oxidation of m(M56, M109)	oxidation of m(2)			7	10	0.371687	0.00806413	57.5325	100	100	Validated	Y	Y	aTIS		equal
	ENSMUST00000092907_11_75348258_aTIS	ENSMUST00000000767_11_75348258_aTIS	ENSMUST00000000767_11_75348258_aTIS, ENSMUST00000092907_11_75348258_aTIS	Related Proteins	Q8VEE4 RFA1_MOUSE ATG 0 protein_coding Yes 100.00%			6.58106	66.7737	TRUE	oxidation of m(M486)	oxidation of m(1)			5	7	0.190577	0.00770404	68.9936	100	100	Validated	Y	Y	aTIS		equal
	P62715	ENSMUST00000009774_8_33599860_5UTR	ENSMUST00000009774_8_33599860_5UTR, P62715	Unrelated Proteins	Serine/threonine-protein phosphatase 2A catalytic subunit beta isoform (PP2AB_MOUSE)	Ppp2cb		15.8576	88.0259	TRUE	oxidation of m(M195, M276)	oxidation of m(2)			7	9	0.681924	0.00514706	35.5523	100	100	Validated	Y	Y	aTIS		equal
	ENSMUST00000022038_13_59586158_aTIS		ENSMUST00000022038_13_59586158_aTIS	Single Protein	Q6PHQ8 NAA35_MOUSE ATG 0 protein_coding Yes 100.00%			2.34483	83.3103	FALSE					1	2	0.0268198	0.00189215	83.2511	100	100	Doubtful (<2 confident peptides)	Y	Y	aTIS		equal
	Q9QYB5	ENSMUST00000025999_19_53216809_5UTR, ENSMUST00000050096_19_53143071_5UTR	ENSMUST00000025999_19_53216809_5UTR, ENSMUST00000050096_19_53143071_5UTR, Q9QYB5	Related and Unrelated Proteins	Gamma-adducin (ADDG_MOUSE)	Add3		6.94051	69.5467	FALSE					3	5	0.0913767	0.00152749	78.7277	100	100	Validated	Y	Y	aTIS		equal
	P07607	ENSMUST00000026846_5_30073568_5UTR	ENSMUST00000026846_5_30073568_5UTR, P07607	Unrelated Proteins	Thymidylate synthase (TYSY_MOUSE)	Tyms		19.8697	83.3876	TRUE	oxidation of m(M143)	oxidation of m(1)			6	9	0.519911	0.0179408	34.9357	100	100	Validated	Y	Y	aTIS		equal
	ENSMUST00000029214_3_32708856_aTIS		ENSMUST00000029214_3_32708856_aTIS	Single Protein	Q9Z2N8 ACL6A_MOUSE ATG 0 protein_coding Yes 100.00%			8.85781	76.4569	TRUE	oxidation of m(M53, M54)	oxidation of m(2)			2	4	0.125336	0.00711382	47.4173	100	100	Validated	Y	Y	aTIS		equal
	ENSMUST00000030014_4_46138853_aTIS		ENSMUST00000030014_4_46138853_aTIS	Single Protein	Q3UYV9 NCBP1_MOUSE ATG 0 protein_coding Yes 100.00%			6.96203	80.2532	TRUE					4	6	0.109031	0.00474688	91.8677	100	100	Validated	Y	Y	aTIS		equal
	P18654	ENSMUST00000033671_X_159255946_5UTR	ENSMUST00000033671_X_159255946_5UTR, P18654	Unrelated Proteins	Ribosomal protein S6 kinase alpha-3 (KS6A3_MOUSE)	Rps6ka3		5	89.7297	FALSE	oxidation of m(M164)	oxidation of m(1)			3	6	0.0836367	0.00214494	83.6409	100	100	Validated	Y	Y	aTIS		equal
	ENSMUST00000113320_X_129749976_aTIS	ENSMUST00000037854_X_129749976_aTIS, ENSMUST00000127577_X_129749976_ntr, ENSMUST00000143668_X_129749976_ntr, ENSMUST00000167619_X_129749976_aTIS	ENSMUST00000037854_X_129749976_aTIS, ENSMUST00000113320_X_129749976_aTIS, ENSMUST00000127577_X_129749976_ntr, ENSMUST00000143668_X_129749976_ntr, ENSMUST00000167619_X_129749976_aTIS	Related Proteins	O70566 DIAP2_MOUSE ATG 0 protein_coding Yes 100.00%			1.82149	88.5246	FALSE	oxidation of m(M781)	oxidation of m(1)			1	1	0.0155736	0.000256148	124.792	100	100	Doubtful (<2 confident peptides, <2 confident spectra)	Y	Y	aTIS		equal
	ENSMUST00000038719_15_44427776_aTIS		ENSMUST00000038719_15_44427776_aTIS	Single Protein	Q6PIP5 NUDC1_MOUSE ATG 0 protein_coding Yes 100.00%			16.6667	93.8144	TRUE	oxidation of m(M263, M355)	oxidation of m(2)			6	8	0.263848	0.00627507	66.6624	100	100	Validated	Y	Y	aTIS		equal
	ENSMUST00000040912_9_22388987_aTIS		ENSMUST00000040912_9_22388987_aTIS	Single Protein	Q8K298 ANLN_MOUSE ATG 0 protein_coding Yes 100.00%			6.51204	88.0464	FALSE	oxidation of m(M547)	oxidation of m(1)			4	6	0.0706059	0.00408646	122.718	100	100	Validated	Y	Y	aTIS		equal
	Q99KY4	ENSMUST00000046603_5_108629645_aTIS	ENSMUST00000046603_5_108629645_aTIS, Q99KY4	Unrelated Proteins	Cyclin-G-associated kinase (GAK_MOUSE)	Gak		2.22222	74.3295	FALSE					2	3	0.0387928	0.0024055	143.55	100	100	Validated	Y	Y	aTIS		equal
	ENSMUST00000048898_8_40634721_aTIS		ENSMUST00000048898_8_40634721_aTIS	Single Protein	Q9Z2C9 MTMR7_MOUSE ATG 0 protein_coding Yes 100.00%			11.2121	100	FALSE					4	6	0.128838	0.00409091	75.5603	100	100	Validated	Y	Y	aTIS		equal
	Q99LD4	ENSMUST00000050774_16_62716990_ntr, ENSMUST00000116305_11_120784310_aTIS, ENSMUST00000172809_11_120784576_aTIS	ENSMUST00000050774_16_62716990_ntr, ENSMUST00000116305_11_120784310_aTIS, ENSMUST00000172809_11_120784576_aTIS, Q99LD4	Related and Unrelated Proteins	COP9 signalosome complex subunit 1 (CSN1_MOUSE)	Gps1		17.8344	84.0764	TRUE					6	8	0.263848	0.00789442	53.4081	100	100	Validated	Y	Y	aTIS		equal
	ENSMUST00000054908_14_79587829_aTIS		ENSMUST00000054908_14_79587829_aTIS	Single Protein	Q9CX34 SUGT1_MOUSE ATG 0 protein_coding Yes 100.00%			26.1905	100	TRUE	oxidation of m(M331)	oxidation of m(1)			7	9	0.442417	0.0087089	38.135	100	100	Validated	Y	Y	aTIS		equal
	Q9D0F9	ENSMUST00000058351_4_99929566_aTIS	ENSMUST00000058351_4_99929566_aTIS, Q9D0F9	Unrelated Proteins	Phosphoglucomutase-1 (PGM1_MOUSE)	Pgm1		10.8541	92.5267	FALSE					4	6	0.168952	0.00322344	61.3796	100	100	Validated	Y	Y	aTIS		equal
	ENSMUST00000066208_18_56562224_aTIS	ENSMUST00000172734_18_56562224_aTIS	ENSMUST00000066208_18_56562224_aTIS, ENSMUST00000172734_18_56562224_aTIS	Related Proteins	Q9DBF1 AL7A1_MOUSE ATG 0 protein_coding Yes 100.00%			14.8423	64.3785	FALSE					5	7	0.247825	0.005129	58.8243	100	100	Validated	Y	Y	aTIS		equal
	P54729	ENSMUST00000068825_5_24689394_aTIS	ENSMUST00000068825_5_24689394_aTIS, P54729	Unrelated Proteins	NEDD8 ultimate buster 1 (NUB1_MOUSE)	Nub1		12.7036	83.7134	TRUE	oxidation of m(M203, M210)	oxidation of m(2)			5	7	0.146895	0.00557717	70.2627	100	100	Validated	Y	Y	aTIS		equal
	ENSMUST00000070300_10_11289536_aTIS		ENSMUST00000070300_10_11289536_aTIS	Single Protein	Q8BJL1 FBX30_MOUSE ATG 0 protein_coding Yes 100.00%			2.41287	69.3029	FALSE	oxidation of m(M123)	oxidation of m(1)			1	3	0.0344414	0.00145068	82.6338	100	100	Doubtful (<2 confident peptides)	Y	Y	aTIS		equal
	Q8K2V1	ENSMUST00000073104_17_65783443_aTIS, ENSMUST00000160664_17_65783443_aTIS	ENSMUST00000073104_17_65783443_aTIS, ENSMUST00000160664_17_65783443_aTIS, Q8K2V1	Related and Unrelated Proteins	Serine/threonine-protein phosphatase 4 regulatory subunit 1 (PP4R1_MOUSE)	Ppp4r1		8.20189	77.7077	FALSE	oxidation of m(M350, M511, M519)	oxidation of m(3)			5	6	0.141488	0.00327555	106.23	100	100	Validated	Y	Y	aTIS		equal
	ENSMUST00000074653_18_77674614_aTIS		ENSMUST00000074653_18_77674614_aTIS	Single Protein	Q8BH50 CR025_MOUSE ATG 0 protein_coding Yes 100.00%			18.2957	45.614	FALSE					5	7	0.333521	0.0103022	42.7546	100	100	Validated	Y	Y	aTIS		equal
	Q8CGZ0	ENSMUST00000079510_8_72475118_5UTR	ENSMUST00000079510_8_72475118_5UTR, Q8CGZ0	Unrelated Proteins	Calcium homeostasis endoplasmic reticulum protein (CHERP_MOUSE)	Cherp		8.76068	61.0043	TRUE	oxidation of m(M143, M154, M689)	oxidation of m(3)			4	5	0.0916797	0.00481611	106.102	100	100	Validated	Y	Y	aTIS		equal
	O09000	ENSMUST00000088095_2_166047475_aTIS, ENSMUST00000109252_2_166047475_aTIS	ENSMUST00000088095_2_166047475_aTIS, ENSMUST00000109252_2_166047475_aTIS, O09000	Related and Unrelated Proteins	Nuclear receptor coactivator 3 (NCOA3_MOUSE)	Ncoa3		2.57511	69.7425	TRUE					2	4	0.0412233	0.000940171	151.478	100	100	Validated	Y	Y	aTIS		equal
	ENSMUST00000088737_19_4306014_aTIS		ENSMUST00000088737_19_4306014_aTIS	Single Protein	Q99MK8 ARBK1_MOUSE ATG 0 protein_coding Yes 100.00%			3.48331	100	FALSE	oxidation of m(M603)	oxidation of m(1)			1	2	0.0247981	0.00290276	79.5875	100	100	Doubtful (<2 confident peptides)	Y	Y	aTIS		equal
	ENSMUST00000089482_14_57664956_aTIS	ENSMUST00000174545_14_57664956_aTIS	ENSMUST00000089482_14_57664956_aTIS, ENSMUST00000174545_14_57664956_aTIS	Related Proteins	Q9ESJ0 XPO4_MOUSE ATG 0 protein_coding Yes 100.00%			7.81929	76.5421	TRUE	oxidation of m(M397, M400, M483)	oxidation of m(3)			5	7	0.133308	0.00382412	129.896	100	100	Validated	Y	Y	aTIS		equal
	Q5SFM8	ENSMUST00000091920_18_42275534_aTIS	ENSMUST00000091920_18_42275534_aTIS, Q5SFM8	Unrelated Proteins	RNA-binding protein 27 (RBM27_MOUSE)	Rbm27		3.11321	71.1321	FALSE					2	4	0.0329624	0.00309461	118.479	100	100	Validated	Y	Y	aTIS		equal
	Q8BWW4	ENSMUST00000100206_15_99972921_5UTR	ENSMUST00000100206_15_99972921_5UTR, Q8BWW4	Unrelated Proteins	La-related protein 4 (LARP4_MOUSE)	Larp4		6.9541	66.3421	TRUE					5	6	0.170828	0.0068833	79.7134	100	100	Validated	Y	Y	aTIS		equal
	ENSMUST00000100765_6_149325458_aTIS		ENSMUST00000100765_6_149325458_aTIS	Single Protein	Q5DTW7 K1551_MOUSE ATG 0 protein_coding Yes 100.00%			4.47074	79.027	FALSE	oxidation of m(M926)	oxidation of m(1)			5	5	0.0680004	0.00157476	168.939	100	100	Validated	Y	Y	aTIS		equal
	Q91VI7	ENSMUST00000106033_7_141166786_5UTR	ENSMUST00000106033_7_141166786_5UTR, Q91VI7	Unrelated Proteins	Ribonuclease inhibitor (RINI_MOUSE)	Rnh1		15.1316	100	TRUE	oxidation of m(M343)	oxidation of m(1)			5	7	0.333521	0.00320071	49.7841	100	100	Validated	Y	Y	aTIS		equal
	P14824	ENSMUST00000108883_11_55021554_aTIS	ENSMUST00000108883_11_55021554_aTIS, P14824	Unrelated Proteins	Annexin A6 (ANXA6_MOUSE)	Anxa6		15.4532	95.3938	FALSE	oxidation of m(M33)	oxidation of m(1)			5	7	0.136464	0.00589922	75.8374	100	100	Validated	Y	Y	aTIS		equal
	ENSMUST00000108988_8_119910919_aTIS	ENSMUST00000143615_8_119910919_ntr, ENSMUST00000144458_8_119910919_aTIS	ENSMUST00000108988_8_119910919_aTIS, ENSMUST00000143615_8_119910919_ntr, ENSMUST00000144458_8_119910919_aTIS	Related Proteins	P52479 UBP10_MOUSE ATG 0 protein_coding Yes 100.00%			8.20707	73.7374	TRUE					6	9	0.221677	0.00216487	86.9677	100	100	Validated	Y	Y	aTIS		equal
	Q8K2L8	ENSMUST00000168129_12_28747531_aTIS, ENSMUST00000170994_12_28747531_aTIS	ENSMUST00000168129_12_28747531_aTIS, ENSMUST00000170994_12_28747531_aTIS, Q8K2L8	Related and Unrelated Proteins	Trafficking protein particle complex subunit 12 (TPC12_MOUSE)	Trappc12		3.13676	70.8908	FALSE	oxidation of m(M162)	oxidation of m(1)			1	1	0.0349643	0.000147493	87.6388	100	100	Doubtful (<2 confident peptides, <2 confident spectra)	Y	Y	aTIS		equal
	ENSMUST00000063747_15_76069387_aTIS	ENSMUST00000002603_15_76069387_aTIS, ENSMUST00000109946_15_76069387_aTIS	ENSMUST00000002603_15_76069387_aTIS, ENSMUST00000063747_15_76069387_aTIS, ENSMUST00000109946_15_76069387_aTIS	Related Proteins	Q80U72 SCRIB_MOUSE ATG 0 protein_coding Yes 100.00%			3.59801	76.1787	FALSE	oxidation of m(M802, M1398)	oxidation of m(2)			3	4	0.0432897	0.000657968	173.952	100	100	Validated	Y	Y	aTIS		equal
	Q9ER69	ENSMUST00000007007_17_12992164_5UTR	ENSMUST00000007007_17_12992164_5UTR, Q9ER69	Unrelated Proteins	Pre-mRNA-splicing regulator WTAP (FL2D_MOUSE)	Wtap		15.404	81.0606	TRUE					4	5	0.221677	0.00867082	44.1497	100	100	Validated	Y	Y	aTIS		equal
	ENSMUST00000015100_5_32459356_aTIS		ENSMUST00000015100_5_32459356_aTIS	Single Protein	P62141 PP1B_MOUSE ATG 0 protein_coding Yes 100.00%			21.1009	87.7676	TRUE					7	8	0.584893	0.0107765	37.1626	100	100	Validated	Y	Y	aTIS		equal
	ENSMUST00000018431_11_70669281_aTIS		ENSMUST00000018431_11_70669281_aTIS	Single Protein	Q7TNE3 SPAG7_MOUSE ATG 0 protein_coding Yes 100.00%			31.2775	100	TRUE	oxidation of m(M12)	oxidation of m(1)			6	7	0.400688	0.0117894	25.9051	100	100	Validated	Y	Y	aTIS		equal
	ENSMUST00000018992_11_35834481_aTIS		ENSMUST00000018992_11_35834481_aTIS	Single Protein	Q9D0I9 SYRC_MOUSE ATG 0 protein_coding Yes 100.00%			6.9697	95	TRUE					4	5	0.102943	0.00413534	75.6251	100	100	Validated	Y	Y	aTIS		equal
	ENSMUST00000021523_12_73123838_aTIS		ENSMUST00000021523_12_73123838_aTIS	Single Protein	P51949 MAT1_MOUSE ATG 0 protein_coding Yes 100.00%			22.6537	100	TRUE					5	6	0.315369	0.00704269	35.8253	100	100	Validated	Y	Y	aTIS		equal
	ENSMUST00000022469_14_31206662_aTIS		ENSMUST00000022469_14_31206662_aTIS	Single Protein	Q80TM9 NISCH_MOUSE ATG 0 protein_coding Yes 100.00%			7.15631	74.639	FALSE					6	7	0.109463	0.00248108	174.903	100	100	Validated	Y	Y	aTIS		equal
	ENSMUST00000023486_16_32613191_aTIS	ENSMUST00000120680_16_32613191_aTIS	ENSMUST00000023486_16_32613191_aTIS, ENSMUST00000120680_16_32613191_aTIS	Related Proteins	Q62351 TFR1_MOUSE ATG 0 protein_coding Yes 100.00%			5.76671	79.5544	FALSE	oxidation of m(M38, M113)	oxidation of m(2)			4	5	0.122018	0.000853142	85.6773	100	100	Validated	Y	Y	aTIS		equal
	ENSMUST00000027050_1_10037812_aTIS		ENSMUST00000027050_1_10037812_aTIS	Single Protein	O35864 CSN5_MOUSE ATG 0 protein_coding Yes 100.00%			17.9641	86.5269	TRUE	oxidation of m(M19, M90, M93)	oxidation of m(3)			5	6	0.417474	0.00764541	37.5247	100	100	Validated	Y	Y	aTIS		equal
	Q3UMC0	ENSMUST00000029277_3_37420341_aTIS, ENSMUST00000108112_3_37420341_aTIS	ENSMUST00000029277_3_37420341_aTIS, ENSMUST00000108112_3_37420341_aTIS, Q3UMC0	Related and Unrelated Proteins	Spermatogenesis-associated protein 5 (SPAT5_MOUSE)	Spata5		7.61478	91.7133	TRUE	oxidation of m(M143)	oxidation of m(1)			6	7	0.143543	0.00246861	97.1949	100	100	Validated	Y	Y	aTIS		equal
	ENSMUST00000029694_3_88621259_aTIS	ENSMUST00000175779_3_88616637_aTIS, ENSMUST00000175903_3_88616637_aTIS, ENSMUST00000176804_3_88621259_aTIS, ENSMUST00000177498_3_88616637_aTIS	ENSMUST00000029694_3_88621259_aTIS, ENSMUST00000175779_3_88616637_aTIS, ENSMUST00000175903_3_88616637_aTIS, ENSMUST00000176804_3_88621259_aTIS, ENSMUST00000177498_3_88616637_aTIS	Related Proteins	Q60875 ARHG2_MOUSE ATG 0 protein_coding Yes 100.00%			2.94416	100	FALSE					2	2	0.0341857	0.000439932	111.905	100	100	Validated	Y	Y	aTIS		equal
	P43346	ENSMUST00000031311_5_88765214_5UTR	ENSMUST00000031311_5_88765214_5UTR, P43346	Unrelated Proteins	Deoxycytidine kinase (DCK_MOUSE)	Dck		21.5385	82.6923	TRUE					6	7	0.610262	0.0119491	30.3481	100	100	Validated	Y	Y	aTIS		equal
	ENSMUST00000031727_5_137518952_aTIS		ENSMUST00000031727_5_137518952_aTIS	Single Protein	Q99MR1 PERQ1_MOUSE ATG 0 protein_coding Yes 100.00%			6.03448	82.0881	FALSE					3	5	0.0550081	0.00178919	116.167	100	100	Validated	Y	Y	aTIS		equal
	P62774	ENSMUST00000031866_6_35539643_5UTR	ENSMUST00000031866_6_35539643_5UTR, P62774	Unrelated Proteins	Myotrophin (MTPN_MOUSE)	Mtpn		33.0508	100	TRUE					5	8	1.42446	0.0304479	12.8526	100	100	Validated	Y	Y	aTIS		equal
	ENSMUST00000103079_7_144463998_aTIS	ENSMUST00000033407_7_144463998_aTIS	ENSMUST00000033407_7_144463998_aTIS, ENSMUST00000103079_7_144463998_aTIS	Related Proteins	Q60598 SRC8_MOUSE ATG 0 protein_coding Yes 100.00%			8.42491	77.1062	TRUE					3	4	0.0964782	0.00212674	61.2124	100	100	Validated	Y	Y	aTIS		equal
	Q91WE2	ENSMUST00000034226_8_94589326_5UTR	ENSMUST00000034226_8_94589326_5UTR, Q91WE2	Unrelated Proteins	Protein FAM192A (F192A_MOUSE)	Fam192a		17.3228	76.378	FALSE					4	5	0.26638	0.0107879	28.6843	100	100	Validated	Y	Y	aTIS		equal
	Q8BLH7	ENSMUST00000037248_7_126862452_aTIS	ENSMUST00000037248_7_126862452_aTIS, Q8BLH7	Unrelated Proteins	HIRA-interacting protein 3 (HIRP3_MOUSE)	Hirip3		8.65225	100	FALSE					3	4	0.0680004	0.00388242	65.1759	100	100	Validated	Y	Y	aTIS		equal
	Q8K4R9	ENSMUST00000043296_14_47418158_5UTR, ENSMUST00000164973_14_47418158_5UTR	ENSMUST00000043296_14_47418158_5UTR, ENSMUST00000164973_14_47418158_5UTR, Q8K4R9	Related and Unrelated Proteins	Disks large-associated protein 5 (DLGP5_MOUSE)	Dlgap5		8.66337	94.0594	FALSE					4	4	0.0777557	0.00117325	90.1408	100	100	Validated	Y	Y	aTIS		equal
	ENSMUST00000102938_2_24919574_aTIS	ENSMUST00000046227_2_24919574_aTIS, ENSMUST00000091348_2_24919574_aTIS, ENSMUST00000114432_2_24919574_aTIS	ENSMUST00000046227_2_24919574_aTIS, ENSMUST00000091348_2_24919574_aTIS, ENSMUST00000102938_2_24919574_aTIS, ENSMUST00000114432_2_24919574_aTIS	Related Proteins	Q5DW34 EHMT1_MOUSE ATG 0 protein_coding Yes 100.00%			0.925926	81.0185	TRUE					1	1	0.0162323	0.00103306	141.909	100	100	Doubtful (<2 confident peptides, <2 confident spectra)	Y	Y	aTIS		equal
	Q6GQV7	ENSMUST00000051169_7_133637762_5UTR, ENSMUST00000128901_7_133637762_5UTR	ENSMUST00000051169_7_133637762_5UTR, ENSMUST00000128901_7_133637762_5UTR, Q6GQV7	Related and Unrelated Proteins	Erythroid differentiation-related factor 1 (EDRF1_MOUSE)	Edrf1		1.29136	79.9031	FALSE					1	2	0.0172025	0.000589226	138.746	100	100	Doubtful (<2 confident peptides)	Y	Y	aTIS		equal
	O54833	ENSMUST00000056919_8_95488705_5UTR	ENSMUST00000056919_8_95488705_5UTR, O54833	Unrelated Proteins	Casein kinase II subunit alpha' (CSK22_MOUSE)	Csnk2a2		5.71429	100	FALSE					1	1	0.0502111	0.00285714	41.1891	100	100	Doubtful (<2 confident peptides, <2 confident spectra)	Y	Y	aTIS		equal
	Q8BG81	ENSMUST00000058793_15_83149253_aTIS, ENSMUST00000100375_15_83149253_aTIS	ENSMUST00000058793_15_83149253_aTIS, ENSMUST00000100375_15_83149253_aTIS, Q8BG81	Related and Unrelated Proteins	Polymerase delta-interacting protein 3 (PDIP3_MOUSE)	Poldip3		18.0952	100	TRUE					5	6	0.193777	0.00551587	46.1037	100	100	Validated	Y	Y	aTIS		equal
	Q9CYH6	ENSMUST00000072079_1_9545524_aTIS	ENSMUST00000072079_1_9545524_aTIS, Q9CYH6	Unrelated Proteins	Ribosome biogenesis regulatory protein homolog (RRS1_MOUSE)	Rrs1		7.12329	100	TRUE	oxidation of m(M167)	oxidation of m(1)			3	3	0.0901845	0.00296804	41.5264	100	100	Validated	Y	Y	aTIS		equal
	Q61315	ENSMUST00000079362_18_34261023_aTIS, ENSMUST00000115781_18_34261023_aTIS	ENSMUST00000079362_18_34261023_aTIS, ENSMUST00000115781_18_34261023_aTIS, Q61315	Related and Unrelated Proteins	Adenomatous polyposis coli protein (APC_MOUSE)	Apc		1.05448	91.1775	FALSE	oxidation of m(M1730)	oxidation of m(1)			1	1	0.00700193	6.42508e-05	310.899	100	100	Doubtful (<2 confident peptides, <2 confident spectra)	Y	Y	aTIS		equal
	Q8CIH5	ENSMUST00000081232_8_117504166_5UTR	ENSMUST00000081232_8_117504166_5UTR, Q8CIH5	Unrelated Proteins	1-phosphatidylinositol 4,5-bisphosphate phosphodiesterase gamma-2 (PLCG2_MOUSE)	Plcg2		4.18972	94.8617	TRUE	oxidation of m(M4)	oxidation of m(1)			3	4	0.0419746	0.000702381	147.498	100	100	Validated	Y	Y	aTIS		equal
	ENSMUST00000163845_7_55871860_aTIS	ENSMUST00000085255_7_55871860_aTIS, ENSMUST00000173497_7_55871860_ntr	ENSMUST00000085255_7_55871860_aTIS, ENSMUST00000163845_7_55871860_aTIS, ENSMUST00000173497_7_55871860_ntr	Related Proteins	Q7TMB8 CYFP1_MOUSE ATG 0 protein_coding Yes 100.00%			2.07502	87.1508	TRUE					2	3	0.0322695	0.000764526	145.148	100	100	Validated	Y	Y	aTIS		equal
	ENSMUST00000087026_17_46247963_aTIS		ENSMUST00000087026_17_46247963_aTIS	Single Protein	P52432 RPAC1_MOUSE ATG 0 protein_coding Yes 100.00%			24.5665	76.5896	TRUE	oxidation of m(M10)	oxidation of m(1)			6	7	0.43845	0.00978437	39.0819	100	100	Validated	Y	Y	aTIS		equal
	ENSMUST00000090973_3_87971203_aTIS	ENSMUST00000160694_3_87971203_aTIS	ENSMUST00000090973_3_87971203_aTIS, ENSMUST00000160694_3_87971203_aTIS	Related Proteins	Q6P5H2 NEST_MOUSE ATG 0 protein_coding Yes 100.00%			2.30687	71.4056	FALSE					2	2	0.0283033	0.000400701	207	100	100	Validated	Y	Y	aTIS		equal
	ENSMUST00000102729_4_109280412_aTIS	ENSMUST00000175776_4_109280412_aTIS, ENSMUST00000176251_4_109280412_aTIS	ENSMUST00000102729_4_109280412_aTIS, ENSMUST00000175776_4_109280412_aTIS, ENSMUST00000176251_4_109280412_aTIS	Related Proteins	P42567 EPS15_MOUSE ATG 0 protein_coding Yes 100.00%			8.3612	80.825	FALSE					4	4	0.120425	0.00216152	98.4104	100	100	Validated	Y	Y	aTIS		equal
	Q91WG2	ENSMUST00000106407_7_126429132_aTIS, ENSMUST00000151304_7_126429132_ntr	ENSMUST00000106407_7_126429132_aTIS, ENSMUST00000151304_7_126429132_ntr, Q91WG2	Related and Unrelated Proteins	Rab GTPase-binding effector protein 2 (RABE2_MOUSE)	Rabep2		13.7184	82.491	TRUE	oxidation of m(M146)	oxidation of m(1)			5	6	0.190577	0.00718454	62.0948	100	100	Validated	Y	Y	aTIS		equal
	Q80TE0	ENSMUST00000110793_2_119783914_aTIS, ENSMUST00000139311_2_119783911_ntr	ENSMUST00000110793_2_119783914_aTIS, ENSMUST00000139311_2_119783911_ntr, Q80TE0	Related and Unrelated Proteins	RNA polymerase II-associated protein 1 (RPAP1_MOUSE)	Rpap1		3.3357	78.2115	TRUE	oxidation of m(M1146)	oxidation of m(1)			4	5	0.0771051	0.00136116	155.172	100	100	Validated	Y	Y	aTIS		equal
	ENSMUST00000163048_10_111972793_aTIS		ENSMUST00000163048_10_111972793_aTIS	Single Protein	Q8BGA5 KRR1_MOUSE ATG 0 protein_coding Yes 100.00%			10	100	FALSE					3	3	0.0901845	0.00359649	43.5106	100	100	Validated	Y	Y	aTIS		equal
	ENSMUST00000163119_1_80340311_aTIS	ENSMUST00000164108_1_80340311_aTIS	ENSMUST00000163119_1_80340311_aTIS, ENSMUST00000164108_1_80340311_aTIS	Related Proteins	Q9JLV5 CUL3_MOUSE ATG 0 protein_coding Yes 100.00%			6.11979	100	TRUE					4	5	0.0849213	0.00300719	88.8914	100	100	Validated	Y	Y	aTIS		equal
	B1AQJ2	ENSMUST00000106296_11_118287720_5UTR	B1AQJ2, ENSMUST00000106296_11_118287720_5UTR	Unrelated Proteins	Ubiquitin carboxyl-terminal hydrolase 36 (UBP36_MOUSE)	Usp36		1.54827	80.1457	FALSE					1	1	0.0151634	0.000189394	119.839	100	100	Doubtful (<2 confident peptides, <2 confident spectra)	Y	Y	aTIS		equal
	ENSMUST00000003345_13_18948433_aTIS		ENSMUST00000003345_13_18948433_aTIS	Single Protein	Q7TQF7 AMPH_MOUSE ATG 0 protein_coding Yes 100.00%			10.9329	60.2041	FALSE					4	4	0.157423	0.00472155	74.9672	100	100	Validated	Y	Y	aTIS		equal
	Q8C8U0	ENSMUST00000016631_6_146976639_aTIS, ENSMUST00000111623_6_146976639_aTIS	ENSMUST00000016631_6_146976639_aTIS, ENSMUST00000111623_6_146976639_aTIS, Q8C8U0	Related and Unrelated Proteins	Liprin-beta-1 (LIPB1_MOUSE)	Ppfibp1		3.92157	88.7513	FALSE	oxidation of m(M568, M920)	oxidation of m(2)			2	3	0.0387928	0.000813953	108.472	100	100	Validated	Y	Y	aTIS		equal
	ENSMUST00000021407_12_55089202_aTIS	ENSMUST00000164243_12_55239326_aTIS	ENSMUST00000021407_12_55089202_aTIS, ENSMUST00000164243_12_55239326_aTIS	Related Proteins	P14576 SRP54_MOUSE ATG 0 protein_coding Yes 100.00%			6.34921	92.4603	FALSE	oxidation of m(M166)	oxidation of m(1)			2	2	0.0746078	0.00143062	55.6843	100	100	Validated	Y	Y	aTIS		equal
	Q9D0F1	ENSMUST00000024851_17_71525733_aTIS	ENSMUST00000024851_17_71525733_aTIS, Q9D0F1	Unrelated Proteins	Kinetochore protein NDC80 homolog (NDC80_MOUSE)	Ndc80		14.1745	100	TRUE	oxidation of m(M394, M554, M615)	oxidation of m(3)			6	6	0.156533	0.00372719	73.9156	100	100	Validated	Y	Y	aTIS		equal
	ENSMUST00000025891_19_6014467_aTIS		ENSMUST00000025891_19_6014467_aTIS	Single Protein	O35350 CAN1_MOUSE ATG 0 protein_coding Yes 100.00%			3.78682	90.1823	FALSE					3	3	0.0816603	0.00147745	82.0543	100	100	Validated	Y	Y	aTIS		equal
	ENSMUST00000027475_1_87354446_aTIS	ENSMUST00000172794_1_87354446_aTIS, ENSMUST00000172964_1_87354446_aTIS	ENSMUST00000027475_1_87354446_aTIS, ENSMUST00000172794_1_87354446_aTIS, ENSMUST00000172964_1_87354446_aTIS	Related Proteins	Q6Y7W8 PERQ2_MOUSE ATG 0 protein_coding Yes 100.00%			4.64756	74.361	TRUE	oxidation of m(M476)	oxidation of m(1)			3	5	0.0382558	0.00220486	149.102	100	100	Validated	Y	Y	aTIS		equal
	Q66JQ7	ENSMUST00000028799_2_119057297_aTIS, ENSMUST00000099542_2_119057297_aTIS	ENSMUST00000028799_2_119057297_aTIS, ENSMUST00000099542_2_119057297_aTIS, Q66JQ7	Related and Unrelated Proteins	Protein CASC5 (CASC5_MOUSE)	Casc5		0.620347	85.4839	FALSE					1	1	0.0125927	0.000362845	179.225	100	100	Doubtful (<2 confident peptides, <2 confident spectra)	Y	Y	aTIS		equal
	ENSMUST00000030306_4_95967494_aTIS		ENSMUST00000030306_4_95967494_aTIS	Single Protein	Q8BIL5 HOOK1_MOUSE ATG 0 protein_coding Yes 100.00%			11.2637	94.6429	FALSE	oxidation of m(M242)	oxidation of m(1)			5	5	0.118262	0.00307209	84.386	100	100	Validated	Y	Y	aTIS		equal
	Q8C3Y4	ENSMUST00000031366_5_123753869_aTIS	ENSMUST00000031366_5_123753869_aTIS, Q8C3Y4	Unrelated Proteins	Kinetochore-associated protein 1 (KNTC1_MOUSE)	Kntc1		1.26869	81.3321	FALSE					2	2	0.0203135	0.000194986	250.198	100	100	Validated	Y	Y	aTIS		equal
	Q8BKX6	ENSMUST00000032891_7_118243581_5UTR	ENSMUST00000032891_7_118243581_5UTR, Q8BKX6	Unrelated Proteins	Serine/threonine-protein kinase SMG1 (SMG1_MOUSE)	Smg1		0.51941	79.7977	FALSE					1	1	0.00634583	5.70972e-05	409.511	100	100	Doubtful (<2 confident peptides, <2 confident spectra)	Y	Y	aTIS		equal
	ENSMUST00000032936_7_126792158_aTIS		ENSMUST00000032936_7_126792158_aTIS	Single Protein	P97470 PP4C_MOUSE ATG 0 protein_coding Yes 100.00%			22.4756	100	TRUE	oxidation of m(M80)	oxidation of m(1)			5	5	0.467799	0.00410268	35.0574	100	100	Validated	Y	Y	aTIS		equal
	ENSMUST00000033136_7_128523859_aTIS		ENSMUST00000033136_7_128523859_aTIS	Single Protein	Q9JLV1 BAG3_MOUSE ATG 0 protein_coding Yes 100.00%			11.0919	88.0416	TRUE	oxidation of m(M157)	oxidation of m(1)			5	5	0.232847	0.00247938	61.8222	100	100	Validated	Y	Y	aTIS		equal
	ENSMUST00000034150_8_80879603_aTIS		ENSMUST00000034150_8_80879603_aTIS	Single Protein	Q9QYY0 GAB1_MOUSE ATG 0 protein_coding Yes 100.00%			9.4964	69.4964	TRUE	oxidation of m(M300)	oxidation of m(1)			5	5	0.207723	0.00443656	76.7643	100	100	Validated	Y	Y	aTIS		equal
	Q80TL7	ENSMUST00000037557_10_123075962_aTIS, ENSMUST00000073792_10_123075962_aTIS	ENSMUST00000037557_10_123075962_aTIS, ENSMUST00000073792_10_123075962_aTIS, Q80TL7	Related and Unrelated Proteins	Protein MON2 homolog (MON2_MOUSE)	Mon2		1.9242	67.0554	TRUE	oxidation of m(M537)	oxidation of m(1)			3	3	0.0529023	0.0015942	188.958	100	100	Validated	Y	Y	aTIS		equal
	ENSMUST00000038374_14_122534367_aTIS		ENSMUST00000038374_14_122534367_aTIS	Single Protein	Q91ZA3 PCCA_MOUSE ATG 0 protein_coding Yes 100.00%			5.1105	94.7514	FALSE	oxidation of m(M170)	oxidation of m(1)			2	2	0.0550081	0.000777454	79.8711	100	100	Validated	Y	Y	aTIS		equal
	ENSMUST00000039810_10_121622917_aTIS		ENSMUST00000039810_10_121622917_aTIS	Single Protein	Q9CRT8 XPOT_MOUSE ATG 0 protein_coding Yes 100.00%			4.88058	74.6625	FALSE					3	3	0.0836367	0.00132128	109.663	100	100	Validated	Y	Y	aTIS		equal
	Q8BKG3	ENSMUST00000044442_17_46629322_aTIS	ENSMUST00000044442_17_46629322_aTIS, Q8BKG3	Unrelated Proteins	Inactive tyrosine-protein kinase 7 (PTK7_MOUSE)	Ptk7		4.23729	79.3785	FALSE					3	3	0.0715193	0.00201661	117.457	100	100	Validated	Y	Y	aTIS		equal
	ENSMUST00000044923_12_103424592_aTIS		ENSMUST00000044923_12_103424592_aTIS	Single Protein	Q9ESV0 DDX24_MOUSE ATG 0 protein_coding Yes 100.00%			7.70128	94.3991	FALSE					4	4	0.0717048	0.00110366	96.3686	100	100	Validated	Y	Y	aTIS		equal
	ENSMUST00000049369_19_47536349_aTIS	ENSMUST00000182808_19_47536349_aTIS	ENSMUST00000049369_19_47536349_aTIS, ENSMUST00000182808_19_47536349_aTIS	Related Proteins	Q8K2X3 STN1_MOUSE ATG 0 protein_coding Yes 100.00%			11.1111	90.7407	TRUE	oxidation of m(M8)	oxidation of m(1)			4	4	0.232847	0.00459184	43.4581	100	100	Validated	Y	Y	aTIS		equal
	ENSMUST00000055226_1_71652982_aTIS		ENSMUST00000055226_1_71652982_aTIS	Single Protein	P11276 FINC_MOUSE ATG 0 protein_coding Yes 100.00%			0.8478	69.0755	FALSE	oxidation of m(M1873)	oxidation of m(1)			1	1	0.0123231	0.000146113	272.368	100	100	Doubtful (<2 confident peptides, <2 confident spectra)	Y	Y	aTIS		equal
	ENSMUST00000072740_11_76571091_aTIS		ENSMUST00000072740_11_76571091_aTIS	Single Protein	Q5SSL4 ABR_MOUSE ATG 0 protein_coding Yes 100.00%			2.79395	91.851	FALSE					1	1	0.0223872	0.000253485	97.6052	100	100	Doubtful (<2 confident peptides, <2 confident spectra)	Y	Y	aTIS		equal
	ENSMUST00000079961_8_94227677_aTIS		ENSMUST00000079961_8_94227677_aTIS	Single Protein	Q8BJ71 NUP93_MOUSE ATG 0 protein_coding Yes 100.00%			13.7973	87.5458	TRUE	oxidation of m(M523)	oxidation of m(1)			7	7	0.191481	0.00361626	93.2225	100	100	Validated	Y	Y	aTIS		equal
	ENSMUST00000086869_17_55959238_aTIS		ENSMUST00000086869_17_55959238_aTIS	Single Protein	Q9D6J3 CCD94_MOUSE ATG 0 protein_coding Yes 100.00%			11.465	100	FALSE	oxidation of m(M100)	oxidation of m(1)			2	2	0.0985411	0.00477707	35.966	100	100	Validated	Y	Y	aTIS		equal
	Q62187	ENSMUST00000100237_2_29064626_aTIS	ENSMUST00000100237_2_29064626_aTIS, Q62187	Unrelated Proteins	Transcription termination factor 1 (TTF1_MOUSE)	Ttf1		6.28638	92.6659	FALSE					3	3	0.0435626	0.00129816	97.6626	100	100	Validated	Y	Y	aTIS		equal
	Q80UV9	ENSMUST00000101341_X_101532822_aTIS, ENSMUST00000118878_X_101532822_aTIS, ENSMUST00000143908_X_101532822_aTIS	ENSMUST00000101341_X_101532822_aTIS, ENSMUST00000118878_X_101532822_aTIS, ENSMUST00000143908_X_101532822_aTIS, Q80UV9	Related and Unrelated Proteins	Transcription initiation factor TFIID subunit 1 (TAF1_MOUSE)	Taf1		1.21629	78.7414	FALSE					1	1	0.00984639	0.000223864	214.285	100	100	Doubtful (<2 confident peptides, <2 confident spectra)	Y	Y	aTIS		equal
	ENSMUST00000102946_13_30940727_aTIS		ENSMUST00000102946_13_30940727_aTIS	Single Protein	Q9D4H1 EXOC2_MOUSE ATG 0 protein_coding Yes 100.00%			2.48918	82.684	FALSE					2	2	0.0448348	0.00157068	103.894	100	100	Validated	Y	Y	aTIS		equal
	Q91WJ8	ENSMUST00000106121_3_152210593_aTIS	ENSMUST00000106121_3_152210593_aTIS, Q91WJ8	Unrelated Proteins	Far upstream element-binding protein 1 (FUBP1_MOUSE)	Fubp1		7.52688	78.8018	TRUE	oxidation of m(M145)	oxidation of m(1)			3	3	0.136464	0.00135369	68.497	100	100	Validated	Y	Y	aTIS		equal
	ENSMUST00000114671_2_18092829_aTIS	ENSMUST00000114680_2_18065035_aTIS	ENSMUST00000114671_2_18092829_aTIS, ENSMUST00000114680_2_18065035_aTIS	Related Proteins	O54826 AF10_MOUSE ATG 0 protein_coding Yes 100.00%			8.78788	51.3131	TRUE					5	5	0.152732	0.00433071	104.464	100	100	Validated	Y	Y	aTIS		equal
	ENSMUST00000122202_7_27195534_aTIS		ENSMUST00000122202_7_27195534_aTIS	Single Protein	Q62189 SNRPA_MOUSE ATG 0 protein_coding Yes 100.00%			10.453	71.0801	TRUE	oxidation of m(M7)	oxidation of m(1)			3	5	0.240938	0.0104167	31.8145	100	100	Validated	Y	Y	aTIS		equal
	Q8K389	ENSMUST00000144099_4_70410267_aTIS	ENSMUST00000144099_4_70410267_aTIS, Q8K389	Unrelated Proteins	CDK5 regulatory subunit-associated protein 2 (CK5P2_MOUSE)	Cdk5rap2		1.04281	85.3458	FALSE					1	2	0.0101502	0.000375134	205.817	100	100	Doubtful (<2 confident peptides)	Y	Y	aTIS		equal
	Q8K012	ENSMUST00000162409_3_122619652_5UTR, ENSMUST00000162947_3_122619553_aTIS	ENSMUST00000162409_3_122619652_5UTR, ENSMUST00000162947_3_122619553_aTIS, Q8K012	Related and Unrelated Proteins	Formin-binding protein 1-like (FBP1L_MOUSE)	Fnbp1l		2.64463	93.2231	FALSE					1	1	0.0262093	0.000221631	69.8416	100	100	Doubtful (<2 confident peptides, <2 confident spectra)	Y	Y	aTIS		equal
	Q920R0	ENSMUST00000163058_1_59220394_aTIS	ENSMUST00000163058_1_59220394_aTIS, Q920R0	Unrelated Proteins	Alsin (ALS2_MOUSE)	Als2		1.93822	75.4694	FALSE					2	2	0.0303553	0.000428036	182.451	100	100	Validated	Y	Y	aTIS		equal
	ENSMUST00000165617_19_53907513_aTIS		ENSMUST00000165617_19_53907513_aTIS	Single Protein	Q61823 PDCD4_MOUSE ATG 0 protein_coding Yes 100.00%			12.3667	92.1109	TRUE					4	5	0.175372	0.00252976	51.67	100	100	Validated	Y	Y	aTIS		equal
	Q69ZK6	ENSMUST00000173689_10_67215276_5UTR	ENSMUST00000173689_10_67215276_5UTR, Q69ZK6	Unrelated Proteins	Probable JmjC domain-containing histone demethylation protein 2C (JHD2C_MOUSE)	Jmjd1c		1.10638	82.9787	FALSE					1	1	0.00822792	8.54701e-05	260.479	100	100	Doubtful (<2 confident peptides, <2 confident spectra)	Y	Y	aTIS		equal
	Q8BIW1	ENSMUST00000015855_3_95281659_5UTR	ENSMUST00000015855_3_95281659_5UTR, Q8BIW1	Unrelated Proteins	Protein prune homolog (PRUNE_MOUSE)	Prune		11.0132	76.4317	TRUE					5	43	0.333521	0.0351585	50.2075	100	100	Validated	Y	Y	aTIS		equal
	ENSMUST00000032998_7_99483621_aTIS		ENSMUST00000032998_7_99483621_aTIS	Single Protein	P62908 RS3_MOUSE ATG 0 protein_coding Yes 100.00%			24.6914	100	TRUE	oxidation of m(M236)	oxidation of m(1)			6	38	0.467799	0.132853	26.6574	100	100	Validated	Y	Y	aTIS		equal
	ENSMUST00000068408_10_80292481_aTIS	ENSMUST00000089898_6_58017506_ntr, ENSMUST00000121788_6_58017506_ntr	ENSMUST00000068408_10_80292481_aTIS, ENSMUST00000089898_6_58017506_ntr, ENSMUST00000121788_6_58017506_ntr	Related Proteins	P62843 RS15_MOUSE ATG 0 protein_coding Yes 100.00%			8.96552	100	TRUE	oxidation of m(M70)	oxidation of m(1)			5	12	0.557068	0.0594253	17.0292	100	100	Validated	Y	Y	aTIS		equal
	ENSMUST00000102696_4_117156061_aTIS	ENSMUST00000074645_13_26492554_ntr, ENSMUST00000085711_9_57334128_ntr, ENSMUST00000092523_7_13333251_ntr, ENSMUST00000170197_2_175270628_ntr	ENSMUST00000074645_13_26492554_ntr, ENSMUST00000085711_9_57334128_ntr, ENSMUST00000092523_7_13333251_ntr, ENSMUST00000102696_4_117156061_aTIS, ENSMUST00000170197_2_175270628_ntr	Related Proteins	P62242 RS8_MOUSE ATG 0 protein_coding Yes 100.00%			12.0192	100	TRUE					5	24	0.258925	0.00989497	24.1902	100	100	Validated	Y	Y	aTIS		equal
	ENSMUST00000091374_1_59670691_aTIS	ENSMUST00000123857_1_59670691_ntr	ENSMUST00000091374_1_59670691_aTIS, ENSMUST00000123857_1_59670691_ntr	Related Proteins	P63166 SUMO1_MOUSE ATG 0 protein_coding Yes 100.00%			26.7327	100	TRUE					4	27	1.03092	0.0820132	11.5497	100	100	Validated	Y	Y	aTIS		equal
	ENSMUST00000167866_9_54586517_aTIS		ENSMUST00000167866_9_54586517_aTIS	Single Protein	Q9D6R2 IDH3A_MOUSE ATG 0 protein_coding Yes 100.00%			11.4754	80.0546	TRUE					4	20	0.274275	0.0302617	39.6131	100	100	Validated	Y	Y	aTIS		equal
	Q9CQI3	ENSMUST00000079314_14_46822175_5UTR	ENSMUST00000079314_14_46822175_5UTR, Q9CQI3	Unrelated Proteins	Glia maturation factor beta (GMFB_MOUSE)	Gmfb		35.2113	100	TRUE					5	20	0.778279	0.107629	16.7124	100	100	Validated	Y	Y	aTIS		equal
	ENSMUST00000021158_11_72207624_aTIS		ENSMUST00000021158_11_72207624_aTIS	Single Protein	Q9CQM5 TXD17_MOUSE ATG 0 protein_coding Yes 100.00%			39.8374	100	TRUE	oxidation of m(M118)	oxidation of m(1)			5	22	1.42446	0.052981	14.0057	100	100	Validated	Y	Y	aTIS		equal
	ENSMUST00000034689_9_20652140_aTIS		ENSMUST00000034689_9_20652140_aTIS	Single Protein	Q9QUR7 PIN1_MOUSE ATG 0 protein_coding Yes 100.00%			28.4848	100	TRUE					3	14	0.389495	0.0328283	18.3591	100	100	Validated	Y	Y	aTIS		equal
	Q497V5	ENSMUST00000095187_17_86142439_aTIS	ENSMUST00000095187_17_86142439_aTIS, Q497V5	Unrelated Proteins	S1 RNA-binding domain-containing protein 1 (SRBD1_MOUSE)	Srbd1		3.15271	96.9458	FALSE					2	2	0.0311773	0.00118564	114.02	100	100	Validated	Y	Y	aTIS		equal
	ENSMUST00000016138_8_26015580_aTIS		ENSMUST00000016138_8_26015580_aTIS	Single Protein	Q61239 FNTA_MOUSE ATG 0 protein_coding Yes 100.00%			18.8329	71.8833	TRUE	oxidation of m(M152)	oxidation of m(1)			5	17	0.333521	0.0468635	43.9859	100	100	Validated	Y	Y	aTIS		equal
	Q61166	ENSMUST00000028981_2_153741399_5UTR	ENSMUST00000028981_2_153741399_5UTR, Q61166	Unrelated Proteins	Microtubule-associated protein RP/EB family member 1 (MARE1_MOUSE)	Mapre1		36.9403	100	TRUE	oxidation of m(M197)	oxidation of m(1)			6	18	0.610262	0.0343905	29.9972	100	100	Validated	Y	Y	aTIS		equal
	Q8BVQ5	ENSMUST00000032963_7_100371850_5UTR	ENSMUST00000032963_7_100371850_5UTR, Q8BVQ5	Unrelated Proteins	Protein phosphatase methylesterase 1 (PPME1_MOUSE)	Ppme1		15.544	74.8705	FALSE	oxidation of m(M53, M131)	oxidation of m(2)			4	8	0.251875	0.0129758	42.2292	100	100	Validated	Y	Y	aTIS		equal
	ENSMUST00000058437_1_16104378_aTIS	ENSMUST00000027054_15_59210908_ntr	ENSMUST00000027054_15_59210908_ntr, ENSMUST00000058437_1_16104378_aTIS	Related Proteins	P14148 RL7_MOUSE ATG 0 protein_coding Yes 100.00%			10	100	TRUE					6	14	0.221677	0.0127778	31.3997	100	100	Validated	Y	Y	aTIS		equal
	ENSMUST00000031411_5_121593481_aTIS		ENSMUST00000031411_5_121593481_aTIS	Single Protein	P47738 ALDH2_MOUSE ATG 0 protein_coding Yes 100.00%			7.70713	74.3738	TRUE					6	12	0.29155	0.0124784	56.5018	100	100	Validated	Y	Y	aTIS		equal
	ENSMUST00000033763_X_73921776_aTIS	ENSMUST00000114390_X_73921776_aTIS, ENSMUST00000114391_X_73921776_aTIS	ENSMUST00000033763_X_73921776_aTIS, ENSMUST00000114390_X_73921776_aTIS, ENSMUST00000114391_X_73921776_aTIS	Related Proteins	Q9QY36 NAA10_MOUSE ATG 0 protein_coding Yes 100.00%			14.4681	100	TRUE	oxidation of m(M60)	oxidation of m(1)			4	11	0.389495	0.0126527	26.5029	100	100	Validated	Y	Y	aTIS		equal
	ENSMUST00000114389_X_73921776_aTIS		ENSMUST00000114389_X_73921776_aTIS	Single Protein	Q9QY36 NAA10_MOUSE ATG 0 protein_coding Yes 100.00%			16	78.6667	TRUE	oxidation of m(M60)	oxidation of m(1)			4	11	0.519911	0.0167988	24.8052	100	100	Validated	Y	Y	aTIS		equal
	ENSMUST00000031099_5_36465194_aTIS		ENSMUST00000031099_5_36465194_aTIS	Single Protein	Q99LP6 GRPE1_MOUSE ATG 0 protein_coding Yes 100.00%			17.9724	100	TRUE					5	11	0.433013	0.022043	24.2919	100	100	Validated	Y	Y	aTIS		equal
	P54227	ENSMUST00000056452_4_69926109_ntr, ENSMUST00000105867_4_134470133_5UTR, ENSMUST00000105868_4_134470133_5UTR	ENSMUST00000056452_4_69926109_ntr, ENSMUST00000105867_4_134470133_5UTR, ENSMUST00000105868_4_134470133_5UTR, P54227	Related and Unrelated Proteins	Stathmin (STMN1_MOUSE)	Stmn1		15.4362	100	TRUE					5	13	0.433013	0.0228876	17.2639	100	100	Validated	Y	Y	aTIS		equal
	P18242	ENSMUST00000151120_7_142387855_5UTR	ENSMUST00000151120_7_142387855_5UTR, P18242	Unrelated Proteins	Cathepsin D (CATD_MOUSE)	Ctsd		12.439	81.7073	TRUE	oxidation of m(M244)	oxidation of m(1)			6	14	0.43845	0.0167662	44.925	100	100	Validated	Y	Y	aTIS		equal
	Q9WTX5	ENSMUST00000037324_11_52232077_5UTR	ENSMUST00000037324_11_52232077_5UTR, Q9WTX5	Unrelated Proteins	S-phase kinase-associated protein 1 (SKP1_MOUSE)	Skp1		32.5153	100	TRUE	oxidation of m(M30, M36)	oxidation of m(2)			5	12	0.832981	0.017229	18.6603	100	100	Validated	Y	Y	aTIS		equal
	P17225	ENSMUST00000057343_10_79854672_5UTR, ENSMUST00000165153_10_79854651_ntr, ENSMUST00000165704_10_79854651_5UTR, ENSMUST00000172282_10_79854651_5UTR	ENSMUST00000057343_10_79854672_5UTR, ENSMUST00000165153_10_79854651_ntr, ENSMUST00000165704_10_79854651_5UTR, ENSMUST00000172282_10_79854651_5UTR, P17225	Related and Unrelated Proteins	Polypyrimidine tract-binding protein 1 (PTBP1_MOUSE)	Ptbp1		11.7647	77.0398	TRUE	oxidation of m(M31)	oxidation of m(1)			5	12	0.277565	0.0126008	56.443	100	100	Validated	Y	Y	aTIS		equal
	Q99LG2	ENSMUST00000093360_8_85038391_aTIS	ENSMUST00000093360_8_85038391_aTIS, Q99LG2	Unrelated Proteins	Transportin-2 (TNPO2_MOUSE)	Tnpo2		7.10259	73.0552	TRUE	oxidation of m(M173)	oxidation of m(1)			4	10	0.147365	0.00583848	100.391	100	100	Validated	Y	Y	aTIS		equal
	ENSMUST00000021133_11_116274106_aTIS	ENSMUST00000106425_11_116274106_aTIS	ENSMUST00000021133_11_116274106_aTIS, ENSMUST00000106425_11_116274106_aTIS	Related Proteins	Q8BMA6 SRP68_MOUSE ATG 0 protein_coding Yes 100.00%			12.32	94.24	FALSE					4	9	0.111673	0.00387663	70.5303	100	100	Validated	Y	Y	aTIS		equal
	ENSMUST00000028949_2_151494308_aTIS	ENSMUST00000089140_2_151494308_aTIS, ENSMUST00000153333_2_151494308_ntr	ENSMUST00000028949_2_151494308_aTIS, ENSMUST00000089140_2_151494308_aTIS, ENSMUST00000153333_2_151494308_ntr	Related Proteins	Q9CZ44 NSF1C_MOUSE ATG 0 protein_coding Yes 100.00%			17.027	89.4595	FALSE					5	10	0.333521	0.00979846	40.6854	100	100	Validated	Y	Y	aTIS		equal
	Q3UY34	ENSMUST00000031538_5_114942208_aTIS	ENSMUST00000031538_5_114942208_aTIS, Q3UY34	Unrelated Proteins	Uncharacterized protein C12orf43 homolog (CL043_MOUSE)			25.3906	100	TRUE					4	4	0.245197	0.0063151	27.6141	100	100	Validated	Y	Y	aTIS		equal
	Q9JMH6	ENSMUST00000020484_10_82860538_5UTR	ENSMUST00000020484_10_82860538_5UTR, Q9JMH6	Unrelated Proteins	Thioredoxin reductase 1, cytoplasmic (TRXR1_MOUSE)	Txnrd1		11.5824	94.6166	FALSE	oxidation of m(M354)	oxidation of m(1)			4	9	0.152228	0.0025	67.042	100	100	Validated	Y	Y	aTIS		equal
	ENSMUST00000023087_15_94589776_aTIS		ENSMUST00000023087_15_94589776_aTIS	Single Protein	Q91YR1 TWF1_MOUSE ATG 0 protein_coding Yes 100.00%			20.2857	90	TRUE					6	11	0.359356	0.0188889	40.0545	100	100	Validated	Y	Y	aTIS		equal
	P10107	ENSMUST00000025561_19_20384758_aTIS	ENSMUST00000025561_19_20384758_aTIS, P10107	Unrelated Proteins	Annexin A1 (ANXA1_MOUSE)	Anxa1		13.0058	100	TRUE					5	10	0.264855	0.0099711	38.71	100	100	Validated	Y	Y	aTIS		equal
	ENSMUST00000031483_5_110780319_aTIS	ENSMUST00000086643_5_110780319_aTIS	ENSMUST00000031483_5_110780319_aTIS, ENSMUST00000086643_5_110780319_aTIS	Related Proteins	Q9WU56 TRUA_MOUSE ATG 0 protein_coding Yes 100.00%			11.8203	100	TRUE	oxidation of m(M130)	oxidation of m(1)			3	7	0.126482	0.0104544	47.4721	100	100	Validated	Y	Y	aTIS		equal
	ENSMUST00000034349_8_104534564_aTIS	ENSMUST00000162466_8_104534564_aTIS	ENSMUST00000034349_8_104534564_aTIS, ENSMUST00000162466_8_104534564_aTIS	Related Proteins	Q8VBW6 ULA1_MOUSE ATG 0 protein_coding Yes 100.00%			12.7341	87.2659	FALSE					4	8	0.178769	0.010372	60.2357	100	100	Validated	Y	Y	aTIS		equal
	ENSMUST00000048774_6_30896697_aTIS		ENSMUST00000048774_6_30896697_aTIS	Single Protein	Q9QXK3 COPG2_MOUSE ATG 0 protein_coding Yes 100.00%			7.11825	92.1929	FALSE					4	10	0.109031	0.00596869	97.6175	100	100	Validated	Y	Y	aTIS		equal
	ENSMUST00000075671_7_126396715_aTIS		ENSMUST00000075671_7_126396715_aTIS	Single Protein	O09130 NF2IP_MOUSE ATG 0 protein_coding Yes 100.00%			20.6311	84.7087	TRUE	oxidation of m(M182)	oxidation of m(1)			6	11	0.268961	0.0129417	45.0934	100	100	Validated	Y	Y	aTIS		equal
	Q62193	ENSMUST00000102561_4_132768424_5UTR	ENSMUST00000102561_4_132768424_5UTR, Q62193	Unrelated Proteins	Replication protein A 32 kDa subunit (RFA2_MOUSE)	Rpa2		20.7407	78.1481	TRUE	oxidation of m(M97, M102)	oxidation of m(2)			5	10	0.778279	0.0171406	29.6996	100	100	Validated	Y	Y	aTIS		equal
	ENSMUST00000131656_4_108328185_aTIS		ENSMUST00000131656_4_108328185_aTIS	Single Protein	Q921H9 SELR1_MOUSE ATG 0 protein_coding Yes 100.00%			26.4069	100	TRUE					4	8	0.389495	0.0148629	25.6001	100	100	Validated	Y	Y	aTIS		equal
	ENSMUST00000165443_15_84927378_aTIS		ENSMUST00000165443_15_84927378_aTIS	Single Protein	Q9JIH2 NUP50_MOUSE ATG 0 protein_coding Yes 100.00%			19.9571	91.2017	FALSE	oxidation of m(M24, M35)	oxidation of m(2)			5	10	0.232847	0.00976471	49.4546	100	100	Validated	Y	Y	aTIS		equal
	P54923	ENSMUST00000002923_16_38452552_5UTR	ENSMUST00000002923_16_38452552_5UTR, P54923	Unrelated Proteins	[Protein ADP-ribosylarginine] hydrolase (ADPRH_MOUSE)	Adprh		13.2597	90.0552	TRUE	oxidation of m(M45, M64, M73)	oxidation of m(3)			3	7	0.240938	0.00817996	40.0424	100	100	Validated	Y	Y	aTIS		equal
	ENSMUST00000008893_19_4149344_aTIS		ENSMUST00000008893_19_4149344_aTIS	Single Protein	Q9WUM3 COR1B_MOUSE ATG 0 protein_coding Yes 100.00%			7.02479	71.0744	FALSE					2	5	0.089023	0.0122093	53.878	100	100	Validated	Y	Y	aTIS		equal
	Q9DBC3	ENSMUST00000024816_17_29660669_5UTR	ENSMUST00000024816_17_29660669_5UTR, Q9DBC3	Unrelated Proteins	Cap-specific mRNA (nucleoside-2'-O-)-methyltransferase 1 (CMTR1_MOUSE)	Cmtr1		4.42055	95.5795	FALSE	oxidation of m(M213)	oxidation of m(1)			2	2	0.0435626	0.000364583	95.6151	100	100	Validated	Y	Y	aTIS		equal
	ENSMUST00000027810_1_175625573_aTIS		ENSMUST00000027810_1_175625573_aTIS	Single Protein	P97807 FUMH_MOUSE ATG 0 protein_coding Yes 100.00%			11.6371	91.5187	TRUE	oxidation of m(M161, M192, M365)	oxidation of m(3)			6	10	0.325711	0.0110273	54.3221	100	100	Validated	Y	Y	aTIS		equal
	P12367	ENSMUST00000035220_9_108692457_aTIS	ENSMUST00000035220_9_108692457_aTIS, P12367	Unrelated Proteins	cAMP-dependent protein kinase type II-alpha regulatory subunit (KAP2_MOUSE)	Prkar2a		9.97506	79.0524	TRUE					3	8	0.16203	0.015878	45.3605	100	100	Validated	Y	Y	aTIS		equal
	P84078	ENSMUST00000053183_15_98742740_aTIS, ENSMUST00000061242_11_59228193_5UTR, ENSMUST00000063347_11_103969098_aTIS	ENSMUST00000053183_15_98742740_aTIS, ENSMUST00000061242_11_59228193_5UTR, ENSMUST00000063347_11_103969098_aTIS, P84078	Related and Unrelated Proteins	ADP-ribosylation factor 1 (ARF1_MOUSE)	Arf1		19.8895	100	TRUE	oxidation of m(M134)	oxidation of m(1)			5	10	0.778279	0.0239411	20.6837	100	100	Validated	Y	Y	aTIS		equal
	ENSMUST00000061283_11_80080912_aTIS	ENSMUST00000092858_11_80080912_ntr, ENSMUST00000103233_11_80080912_aTIS	ENSMUST00000061283_11_80080912_aTIS, ENSMUST00000092858_11_80080912_ntr, ENSMUST00000103233_11_80080912_aTIS	Related Proteins	Q9Z2L7 CRLF3_MOUSE ATG 0 protein_coding Yes 100.00%			10.8597	69.6833	FALSE	oxidation of m(M5)	oxidation of m(1)			4	7	0.251875	0.00757576	49.5278	100	100	Validated	Y	Y	aTIS		equal
	O70400	ENSMUST00000068439_19_40271489_5UTR	ENSMUST00000068439_19_40271489_5UTR, O70400	Unrelated Proteins	PDZ and LIM domain protein 1 (PDLI1_MOUSE)	Pdlim1		21.4067	90.5199	TRUE					4	5	0.321941	0.00388514	35.7519	100	100	Validated	Y	Y	aTIS		equal
	ENSMUST00000068714_17_80479923_aTIS		ENSMUST00000068714_17_80479923_aTIS	Single Protein	Q62245 SOS1_MOUSE ATG 0 protein_coding Yes 100.00%			2.42608	80.8946	FALSE					2	2	0.0299604	0.00124961	150.788	100	100	Validated	Y	Y	aTIS		equal
	ENSMUST00000077693_5_31193023_aTIS	ENSMUST00000166769_5_31193004_5UTR	ENSMUST00000077693_5_31193023_aTIS, ENSMUST00000166769_5_31193004_5UTR	Related Proteins	Q61749 EI2BD_MOUSE ATG 0 protein_coding Yes 100.00%			9.92366	93.5115	TRUE					4	9	0.140625	0.00812925	57.5882	100	100	Validated	Y	Y	aTIS		equal
	ENSMUST00000108343_7_27608708_aTIS	ENSMUST00000085917_7_27608708_aTIS	ENSMUST00000085917_7_27608708_aTIS, ENSMUST00000108343_7_27608708_aTIS	Related Proteins	Q60823 AKT2_MOUSE ATG 0 protein_coding Yes 100.00%			12.2661	100	TRUE	oxidation of m(M120, M135, M136)	oxidation of m(3)			5	6	0.207723	0.00597412	55.706	100	100	Validated	Y	Y	aTIS		equal
	P97371	ENSMUST00000089619_14_55578575_aTIS, ENSMUST00000172738_14_55578575_aTIS, ENSMUST00000174259_14_55578521_5UTR	ENSMUST00000089619_14_55578575_aTIS, ENSMUST00000172738_14_55578575_aTIS, ENSMUST00000174259_14_55578521_5UTR, P97371	Related and Unrelated Proteins	Proteasome activator complex subunit 1 (PSME1_MOUSE)	Psme1		13.6546	100	TRUE					5	7	0.353876	0.0145248	28.655	100	100	Validated	Y	Y	aTIS		equal
	Q8C6P8	ENSMUST00000089968_17_37004886_aTIS, ENSMUST00000174524_17_37004844_5UTR	ENSMUST00000089968_17_37004886_aTIS, ENSMUST00000174524_17_37004844_5UTR, Q8C6P8	Related and Unrelated Proteins	Zinc finger protein 57 (ZFP57_MOUSE)	Zfp57		12.5891	100	FALSE					4	7	0.142802	0.00649248	47.928	100	100	Validated	Y	Y	aTIS		equal
	ENSMUST00000095978_19_53588988_aTIS		ENSMUST00000095978_19_53588988_aTIS	Single Protein	P61971 NTF2_MOUSE ATG 0 protein_coding Yes 100.00%			44.8819	100	TRUE	oxidation of m(M84, M97, M102, M118)	oxidation of m(4)			5	10	4.17947	0.0444882	14.469	100	100	Validated	Y	Y	aTIS		equal
	Q99KN9	ENSMUST00000109260_11_45852152_aTIS, ENSMUST00000109261_11_45852152_aTIS	ENSMUST00000109260_11_45852152_aTIS, ENSMUST00000109261_11_45852152_aTIS, Q99KN9	Related and Unrelated Proteins	Clathrin interactor 1 (EPN4_MOUSE)	Clint1		7.92393	50.5547	TRUE	oxidation of m(M52)	oxidation of m(1)			3	6	0.12421	0.0115987	68.4688	100	100	Validated	Y	Y	aTIS		equal
	ENSMUST00000126390_10_18055963_aTIS	ENSMUST00000154718_10_18055963_aTIS, ENSMUST00000164556_10_18055963_aTIS	ENSMUST00000126390_10_18055963_aTIS, ENSMUST00000154718_10_18055963_aTIS, ENSMUST00000164556_10_18055963_aTIS	Related Proteins	O54916 REPS1_MOUSE ATG 0 protein_coding Yes 100.00%			8.67925	75.3459	FALSE					3	3	0.110336	0.00141903	86.4662	100	100	Validated	Y	Y	aTIS		equal
	ENSMUST00000161154_12_108888486_aTIS		ENSMUST00000161154_12_108888486_aTIS	Single Protein	P32921 SYWC_MOUSE ATG 0 protein_coding Yes 100.00%			12.0582	100	TRUE	oxidation of m(M4, M147)	oxidation of m(2)			4	7	0.182299	0.00467775	54.3231	100	100	Validated	Y	Y	aTIS		equal
	ENSMUST00000164532_15_63956672_aTIS		ENSMUST00000164532_15_63956672_aTIS	Single Protein	Q921M7 FA49B_MOUSE ATG 0 protein_coding Yes 100.00%			21.2963	100	FALSE					4	8	0.28265	0.0111626	36.7527	100	100	Validated	Y	Y	aTIS		equal
	ENSMUST00000169613_19_4037863_aTIS		ENSMUST00000169613_19_4037863_aTIS	Single Protein	P19157 GSTP1_MOUSE ATG 0 protein_coding Yes 100.00%			7.61905	80	TRUE	oxidation of m(M90, M92)	oxidation of m(2)			5	9	0.895736	0.0372024	23.5941	100	100	Validated	Y	Y	aTIS		equal
	P54823	ENSMUST00000170489_9_44607393_aTIS	ENSMUST00000170489_9_44607393_aTIS, P54823	Unrelated Proteins	Probable ATP-dependent RNA helicase DDX6 (DDX6_MOUSE)	Ddx6		9.52381	100	TRUE					4	8	0.185971	0.0031401	54.1573	100	100	Validated	Y	Y	aTIS		equal
	ENSMUST00000020801_11_87086753_aTIS		ENSMUST00000020801_11_87086753_aTIS	Single Protein	Q8VE18 SMG8_MOUSE ATG 0 protein_coding Yes 100.00%			4.13724	81.332	FALSE					3	4	0.0666879	0.00175765	109.597	100	100	Validated	Y	Y	aTIS		equal
	ENSMUST00000020931_12_11271734_aTIS		ENSMUST00000020931_12_11271734_aTIS	Single Protein	Q924W5 SMC6_MOUSE ATG 0 protein_coding Yes 100.00%			4.64904	97.083	FALSE					3	5	0.040029	0.00347418	127.118	100	100	Validated	Y	Y	aTIS		equal
	ENSMUST00000027036_1_4807914_aTIS	ENSMUST00000115529_1_4807914_aTIS, ENSMUST00000134384_1_4807914_aTIS, ENSMUST00000150971_1_4807929_CDS	ENSMUST00000027036_1_4807914_aTIS, ENSMUST00000115529_1_4807914_aTIS, ENSMUST00000134384_1_4807914_aTIS, ENSMUST00000150971_1_4807929_CDS	Related Proteins	P97823 LYPA1_MOUSE ATG 0 protein_coding Yes 100.00%			22.1739	82.6087	TRUE	oxidation of m(M67, M69, M180)	oxidation of m(3)			5	9	1.05353	0.010614	24.6714	100	100	Validated	Y	Y	aTIS		equal
	ENSMUST00000027247_1_38987844_aTIS		ENSMUST00000027247_1_38987844_aTIS	Single Protein	Q8BVF2 PDCL3_MOUSE ATG 0 protein_coding Yes 100.00%			28.75	100	TRUE	oxidation of m(M52)	oxidation of m(1)			5	8	0.487352	0.0220139	27.564	100	100	Validated	Y	Y	aTIS		equal
	ENSMUST00000028205_2_30981860_aTIS		ENSMUST00000028205_2_30981860_aTIS	Single Protein	Q3TQI7 CI078_MOUSE ATG 0 protein_coding Yes 100.00%			24.9135	100	TRUE	oxidation of m(M71, M76, M79, M164, M169)	oxidation of m(5)			5	7	0.247825	0.011361	33.523	100	100	Validated	Y	Y	aTIS		equal
	Q8VHK9	ENSMUST00000029336_3_62506939_aTIS	ENSMUST00000029336_3_62506939_aTIS, Q8VHK9	Unrelated Proteins	Probable ATP-dependent RNA helicase DHX36 (DHX36_MOUSE)	Dhx36		7.29271	93.4066	TRUE					5	7	0.0863536	0.00279857	113.812	100	100	Validated	Y	Y	aTIS		equal
	ENSMUST00000030028_4_48279440_aTIS		ENSMUST00000030028_4_48279440_aTIS	Single Protein	Q9D1Q6 ERP44_MOUSE ATG 0 protein_coding Yes 100.00%			11.0837	81.0345	TRUE					4	6	0.238863	0.0101317	46.8233	100	100	Validated	Y	Y	aTIS		equal
	Q91VJ5	ENSMUST00000033497_X_7899242_5UTR	ENSMUST00000033497_X_7899242_5UTR, Q91VJ5	Unrelated Proteins	Polyglutamine-binding protein 1 (PQBP1_MOUSE)	Pqbp1		16.73	87.4525	FALSE	oxidation of m(M202)	oxidation of m(1)			3	6	0.151395	0.00985507	30.5791	100	100	Validated	Y	Y	aTIS		equal
	P97376	ENSMUST00000033999_8_41417003_5UTR	ENSMUST00000033999_8_41417003_5UTR, P97376	Unrelated Proteins	Protein FRG1 (FRG1_MOUSE)	Frg1		15.5039	87.2093	FALSE					4	6	0.202264	0.0125926	29.1091	100	100	Validated	Y	Y	aTIS		equal
	ENSMUST00000041370_X_162829340_aTIS		ENSMUST00000041370_X_162829340_aTIS	Single Protein	Q8BHN1 TXLNG_MOUSE ATG 0 protein_coding Yes 100.00%			7.44275	100	FALSE	oxidation of m(M54)	oxidation of m(1)			2	2	0.0513302	0.00133588	60.271	100	100	Validated	Y	Y	aTIS		equal
	ENSMUST00000140991_11_115933676_aTIS		ENSMUST00000140991_11_115933676_aTIS	Single Protein	Q02614 S30BP_MOUSE ATG 0 protein_coding Yes 100.00%			6.16883	67.2078	FALSE	oxidation of m(M185)	oxidation of m(1)			1	1	0.0592537	0.00483092	33.8116	100	100	Doubtful (<2 confident peptides, <2 confident spectra)	Y	Y	aTIS		equal
	ENSMUST00000003117_8_72240202_aTIS		ENSMUST00000003117_8_72240202_aTIS	Single Protein	P35585 AP1M1_MOUSE ATG 0 protein_coding Yes 100.00%			12.766	100	FALSE	oxidation of m(M27, M34, M38, M45)	oxidation of m(4)			3	5	0.145048	0.00650118	48.512	100	100	Validated	Y	Y	aTIS		equal
	ENSMUST00000004729_7_43444148_aTIS		ENSMUST00000004729_7_43444148_aTIS	Single Protein	Q9DCW4 ETFB_MOUSE ATG 0 protein_coding Yes 100.00%			19.6078	86.2745	TRUE					5	7	0.353876	0.00924242	27.606	100	100	Validated	Y	Y	aTIS		equal
	ENSMUST00000006435_8_69088793_aTIS		ENSMUST00000006435_8_69088793_aTIS	Single Protein	P62814 VATB2_MOUSE ATG 0 protein_coding Yes 100.00%			14.8728	92.7593	TRUE	oxidation of m(M154, M254)	oxidation of m(2)			4	7	0.193777	0.00604782	56.5148	100	100	Validated	Y	Y	aTIS		equal
	ENSMUST00000018337_1_143702624_aTIS		ENSMUST00000018337_1_143702624_aTIS	Single Protein	Q8JZM7 CDC73_MOUSE ATG 0 protein_coding Yes 100.00%			8.47458	100	TRUE					5	5	0.150736	0.00414313	60.5391	100	100	Validated	Y	Y	aTIS		equal
	ENSMUST00000019614_8_3621278_aTIS		ENSMUST00000019614_8_3621278_aTIS	Single Protein	Q9DCD2 SYF1_MOUSE ATG 0 protein_coding Yes 100.00%			9.35673	96.0234	FALSE	oxidation of m(M29, M311, M766, M769)	oxidation of m(4)			5	6	0.106266	0.00308567	99.9243	100	100	Validated	Y	Y	aTIS		equal
	Q99KQ4	ENSMUST00000020886_12_32820486_5UTR	ENSMUST00000020886_12_32820486_5UTR, Q99KQ4	Unrelated Proteins	Nicotinamide phosphoribosyltransferase (NAMPT_MOUSE)	Nampt		12.831	92.057	TRUE	oxidation of m(M368)	oxidation of m(1)			6	8	0.254182	0.00818584	55.4125	100	100	Validated	Y	Y	aTIS		equal
	ENSMUST00000022226_13_104228801_aTIS		ENSMUST00000022226_13_104228801_aTIS	Single Protein	Q8CEC6 PPWD1_MOUSE ATG 0 protein_coding Yes 100.00%			8.97833	89.6285	TRUE	oxidation of m(M479)	oxidation of m(1)			6	7	0.183507	0.00595855	73.3378	100	100	Validated	Y	Y	aTIS		equal
	ENSMUST00000023465_16_16877947_aTIS		ENSMUST00000023465_16_16877947_aTIS	Single Protein	Q9Z321 TOP3B_MOUSE ATG 0 protein_coding Yes 100.00%			6.49652	91.6473	FALSE	oxidation of m(M393, M503)	oxidation of m(2)			4	7	0.102943	0.00318565	96.8861	100	100	Validated	Y	Y	aTIS		equal
	ENSMUST00000023918_1_151350999_aTIS	ENSMUST00000097543_1_151350999_aTIS	ENSMUST00000023918_1_151350999_aTIS, ENSMUST00000097543_1_151350999_aTIS	Related Proteins	Q920Q8 NS1BP_MOUSE ATG 0 protein_coding Yes 100.00%			5.60748	86.7601	FALSE					2	2	0.0841459	0.00239378	71.5346	100	100	Validated	Y	Y	aTIS		equal
	Q8CD92	ENSMUST00000024882_17_74717912_aTIS	ENSMUST00000024882_17_74717912_aTIS, Q8CD92	Unrelated Proteins	Tetratricopeptide repeat protein 27 (TTC27_MOUSE)	Ttc27		3.65998	81.5821	FALSE					2	3	0.0502111	0.00318379	96.3693	100	100	Validated	Y	Y	aTIS		equal
	ENSMUST00000162301_18_3399868_aTIS	ENSMUST00000025073_18_3399868_aTIS	ENSMUST00000025073_18_3399868_aTIS, ENSMUST00000162301_18_3399868_aTIS	Related Proteins	Q9D4H8 CUL2_MOUSE ATG 0 protein_coding Yes 100.00%			2.41611	86.1745	FALSE	oxidation of m(M236)	oxidation of m(1)			2	3	0.0513302	0.000995025	86.8208	100	100	Validated	Y	Y	aTIS		equal
	ENSMUST00000025264_18_31827285_aTIS		ENSMUST00000025264_18_31827285_aTIS	Single Protein	Q8K4P0 WDR33_MOUSE ATG 0 protein_coding Yes 100.00%			5.48872	73.3835	TRUE	oxidation of m(M469, M478, M482)	oxidation of m(3)			4	6	0.0651169	0.00233948	145.176	100	100	Validated	Y	Y	aTIS		equal
	Q8CE50	ENSMUST00000030080_4_59805914_5UTR	ENSMUST00000030080_4_59805914_5UTR, Q8CE50	Unrelated Proteins	Sorting nexin-30 (SNX30_MOUSE)	Snx30		8.92449	88.5584	TRUE	oxidation of m(M20, M45)	oxidation of m(2)			2	2	0.0857111	0.00387597	49.4893	100	100	Validated	Y	Y	aTIS		equal
	ENSMUST00000034432_8_111854207_aTIS		ENSMUST00000034432_8_111854207_aTIS	Single Protein	O88271 CFDP1_MOUSE ATG 0 protein_coding Yes 100.00%			17.6271	88.1356	FALSE					3	4	0.154782	0.00641026	32.9014	100	100	Validated	Y	Y	aTIS		equal
	Q8VE47	ENSMUST00000035166_9_104063066_5UTR	ENSMUST00000035166_9_104063066_5UTR, Q8VE47	Unrelated Proteins	Ubiquitin-like modifier-activating enzyme 5 (UBA5_MOUSE)	Uba5		17.6179	69.4789	TRUE	oxidation of m(M41, M397)	oxidation of m(2)			5	7	0.343399	0.00556548	44.761	100	100	Validated	Y	Y	aTIS		equal
	ENSMUST00000035606_10_50604793_aTIS		ENSMUST00000035606_10_50604793_aTIS	Single Protein	E9PZJ8 ASCC3_MOUSE ATG 0 protein_coding Yes 100.00%			2.09281	88.444	FALSE					3	3	0.028715	0.000943073	250.398	100	100	Validated	Y	Y	aTIS		equal
	ENSMUST00000035988_13_38528408_aTIS		ENSMUST00000035988_13_38528408_aTIS	Single Protein	Q91W90 TXND5_MOUSE ATG 0 protein_coding Yes 100.00%			15.3477	84.6523	TRUE	oxidation of m(M150)	oxidation of m(1)			5	7	0.324193	0.00646837	46.3859	100	100	Validated	Y	Y	aTIS		equal
	ENSMUST00000037117_2_28840227_aTIS		ENSMUST00000037117_2_28840227_aTIS	Single Protein	Q8BMQ2 TF3C4_MOUSE ATG 0 protein_coding Yes 100.00%			9.66952	100	TRUE	oxidation of m(M610)	oxidation of m(1)			5	6	0.139773	0.00320277	91.5543	100	100	Validated	Y	Y	aTIS		equal
	Q8BK67	ENSMUST00000038893_4_140701562_5UTR	ENSMUST00000038893_4_140701562_5UTR, Q8BK67	Unrelated Proteins	Protein RCC2 (RCC2_MOUSE)	Rcc2		13.2692	88.0769	TRUE					5	6	0.200508	0.00469432	55.9481	100	100	Validated	Y	Y	aTIS		equal
	ENSMUST00000053744_12_83950692_aTIS		ENSMUST00000053744_12_83950692_aTIS	Single Protein	Q9JJF3 NO66_MOUSE ATG 0 protein_coding Yes 100.00%			3.64842	84.2454	FALSE	oxidation of m(M587)	oxidation of m(1)			1	1	0.032045	0.000328084	67.5149	100	100	Doubtful (<2 confident peptides, <2 confident spectra)	Y	Y	aTIS		equal
	Q9WUA2	ENSMUST00000068333_1_78488842_aTIS	ENSMUST00000068333_1_78488842_aTIS, Q9WUA2	Unrelated Proteins	Phenylalanine--tRNA ligase beta subunit (SYFB_MOUSE)	Farsb		10.3565	88.7946	TRUE	oxidation of m(M404)	oxidation of m(1)			3	4	0.108603	0.00109943	65.6553	100	100	Validated	Y	Y	aTIS		equal
	ENSMUST00000069168_10_117376898_aTIS	ENSMUST00000176670_10_117376898_aTIS, ENSMUST00000176686_10_117376898_aTIS	ENSMUST00000069168_10_117376898_aTIS, ENSMUST00000176670_10_117376898_aTIS, ENSMUST00000176686_10_117376898_aTIS	Related Proteins	Q6NVF9 CPSF6_MOUSE ATG 0 protein_coding Yes 100.00%			7.98548	55.8984	TRUE	oxidation of m(M53, M418)	oxidation of m(2)			5	8	0.207723	0.0118506	59.1164	100	100	Validated	Y	Y	aTIS		equal
	ENSMUST00000172482_9_21425096_aTIS	ENSMUST00000072362_9_21425045_5UTR, ENSMUST00000091087_9_21425045_5UTR, ENSMUST00000115404_9_21425045_5UTR, ENSMUST00000165766_9_21425045_5UTR, ENSMUST00000173397_9_21425045_5UTR	ENSMUST00000072362_9_21425045_5UTR, ENSMUST00000091087_9_21425045_5UTR, ENSMUST00000115404_9_21425045_5UTR, ENSMUST00000165766_9_21425045_5UTR, ENSMUST00000172482_9_21425096_aTIS, ENSMUST00000173397_9_21425045_5UTR	Related Proteins	P39054 DYN2_MOUSE ATG 0 protein_coding Yes 100.00%			5.28736	89.5402	TRUE	oxidation of m(M645)	oxidation of m(1)			3	3	0.0680004	0.000942211	98.0841	100	100	Validated	Y	Y	aTIS		equal
	Q8VCI5	ENSMUST00000075895_1_172126779_aTIS, ENSMUST00000111252_1_172126779_aTIS	ENSMUST00000075895_1_172126779_aTIS, ENSMUST00000111252_1_172126779_aTIS, Q8VCI5	Related and Unrelated Proteins	Peroxisomal biogenesis factor 19 (PEX19_MOUSE)	Pex19		23.0769	88.9632	TRUE	oxidation of m(M148, M154)	oxidation of m(2)			4	6	0.550516	0.0110902	32.7126	100	100	Validated	Y	Y	aTIS		equal
	Q8VCT3	ENSMUST00000077340_1_135284008_aTIS	ENSMUST00000077340_1_135284008_aTIS, Q8VCT3	Unrelated Proteins	Aminopeptidase B (AMPB_MOUSE)	Rnpep		8.76923	76.4615	FALSE	oxidation of m(M383)	oxidation of m(1)			4	6	0.182299	0.00595086	72.3701	100	100	Validated	Y	Y	aTIS		equal
	ENSMUST00000089287_6_97205552_aTIS	ENSMUST00000164744_6_97205552_aTIS	ENSMUST00000089287_6_97205552_aTIS, ENSMUST00000164744_6_97205552_aTIS	Related Proteins	Q8C878 UBA3_MOUSE ATG 0 protein_coding Yes 100.00%			17.9654	85.4978	TRUE	oxidation of m(M101)	oxidation of m(1)			5	7	0.30701	0.00392892	51.7043	100	100	Validated	Y	Y	aTIS		equal
	ENSMUST00000107821_11_94321788_aTIS		ENSMUST00000107821_11_94321788_aTIS	Single Protein	Q5SUF2 LC7L3_MOUSE ATG 0 protein_coding Yes 100.00%			8.10185	100	TRUE					4	6	0.0819023	0.00498236	51.4191	100	100	Validated	Y	Y	aTIS		equal
	ENSMUST00000112529_X_157491953_aTIS		ENSMUST00000112529_X_157491953_aTIS	Single Protein	P97355 SPSY_MOUSE ATG 0 protein_coding Yes 100.00%			17.7596	100	TRUE					4	6	0.26638	0.00724044	41.2868	100	100	Validated	Y	Y	aTIS		equal
	ENSMUST00000147545_10_70097300_aTIS		ENSMUST00000147545_10_70097300_aTIS	Single Protein	D3YZP9 CCDC6_MOUSE ATG 0 protein_coding Yes 100.00%			9.38166	72.4947	FALSE					4	6	0.162984	0.00397059	52.9058	100	100	Validated	Y	Y	aTIS		equal
	Q6A4J8	ENSMUST00000160326_16_8738285_aTIS, ENSMUST00000161046_16_8738285_aTIS	ENSMUST00000160326_16_8738285_aTIS, ENSMUST00000161046_16_8738285_aTIS, Q6A4J8	Related and Unrelated Proteins	Ubiquitin carboxyl-terminal hydrolase 7 (UBP7_MOUSE)	Usp7		4.89574	94.2883	TRUE	oxidation of m(M24, M26, M60)	oxidation of m(3)			4	6	0.0746078	0.00178953	128.393	100	100	Validated	Y	Y	aTIS		equal
	ENSMUST00000002902_9_21411855_aTIS		ENSMUST00000002902_9_21411855_aTIS	Single Protein	Q9JMA2 TGT_MOUSE ATG 0 protein_coding Yes 100.00%			14.8883	72.9529	TRUE					4	6	0.301025	0.00890023	44.0642	100	100	Validated	Y	Y	aTIS		equal
	Q14AX6	ENSMUST00000003203_11_98203368_aTIS, ENSMUST00000107538_11_98203368_aTIS, ENSMUST00000107539_11_98203368_aTIS	ENSMUST00000003203_11_98203368_aTIS, ENSMUST00000107538_11_98203368_aTIS, ENSMUST00000107539_11_98203368_aTIS, Q14AX6	Related and Unrelated Proteins	Cyclin-dependent kinase 12 (CDK12_MOUSE)	Cdk12		1.88679	75.4043	FALSE					2	2	0.0223872	0.000372356	163.581	100	100	Validated	Y	Y	aTIS		equal
	ENSMUST00000003642_17_46644506_aTIS		ENSMUST00000003642_17_46644506_aTIS	Single Protein	Q9DBS5 KLC4_MOUSE ATG 0 protein_coding Yes 100.00%			5.49273	93.538	FALSE					2	4	0.0633266	0.00316638	68.5706	100	100	Validated	Y	Y	aTIS		equal
	Q3UDE2	ENSMUST00000016901_15_83595110_aTIS	ENSMUST00000016901_15_83595110_aTIS, Q3UDE2	Unrelated Proteins	Tubulin--tyrosine ligase-like protein 12 (TTL12_MOUSE)	Ttll12		9.54617	100	TRUE	oxidation of m(M61, M65)	oxidation of m(2)			4	5	0.168952	0.00187793	73.9958	100	100	Validated	Y	Y	aTIS		equal
	O88543	ENSMUST00000019517_11_59839751_5UTR	ENSMUST00000019517_11_59839751_5UTR, O88543	Unrelated Proteins	COP9 signalosome complex subunit 3 (CSN3_MOUSE)	Cops3		13.948	100	TRUE	oxidation of m(M357, M408)	oxidation of m(2)			5	6	0.376857	0.00557526	47.801	100	100	Validated	Y	Y	aTIS		equal
	Q9CQK7	ENSMUST00000019917_10_34019588_5UTR	ENSMUST00000019917_10_34019588_5UTR, Q9CQK7	Unrelated Proteins	RWD domain-containing protein 1 (RWDD1_MOUSE)	Rwdd1		14.8148	57.6132	FALSE					2	2	0.211528	0.00892857	27.7684	100	100	Validated	Y	Y	aTIS		equal
	ENSMUST00000020769_11_5788560_aTIS	ENSMUST00000102928_11_5788560_aTIS, ENSMUST00000109845_11_5788560_aTIS	ENSMUST00000020769_11_5788560_aTIS, ENSMUST00000102928_11_5788560_aTIS, ENSMUST00000109845_11_5788560_aTIS	Related Proteins	Q62418 DBNL_MOUSE ATG 0 protein_coding Yes 100.00%			16.7431	75	TRUE	oxidation of m(M129)	oxidation of m(1)			5	6	0.271062	0.0059633	48.6696	100	100	Validated	Y	Y	aTIS		equal
	ENSMUST00000138703_13_6648679_aTIS	ENSMUST00000021614_13_6648679_aTIS, ENSMUST00000137327_13_6648679_ntr, ENSMUST00000148999_13_6648679_ntr, ENSMUST00000151894_13_6648679_ntr	ENSMUST00000021614_13_6648679_aTIS, ENSMUST00000137327_13_6648679_ntr, ENSMUST00000138703_13_6648679_aTIS, ENSMUST00000148999_13_6648679_ntr, ENSMUST00000151894_13_6648679_ntr	Related Proteins	Q9WUA3 K6PP_MOUSE ATG 0 protein_coding Yes 100.00%			6.88776	75.7653	TRUE	oxidation of m(M182, M251)	oxidation of m(2)			6	7	0.172102	0.00290302	85.4003	100	100	Validated	Y	Y	aTIS		equal
	ENSMUST00000022147_13_100124894_aTIS	ENSMUST00000134514_13_100124894_ntr	ENSMUST00000022147_13_100124894_aTIS, ENSMUST00000134514_13_100124894_ntr	Related Proteins	P97801 SMN_MOUSE ATG 0 protein_coding Yes 100.00%			16.6667	62.5	TRUE	oxidation of m(M3)	oxidation of m(1)			6	7	0.584893	0.014537	31.2342	100	100	Validated	Y	Y	aTIS		equal
	ENSMUST00000022341_14_19823729_aTIS	ENSMUST00000098952_3_88577141_aTIS	ENSMUST00000022341_14_19823729_aTIS, ENSMUST00000098952_3_88577141_aTIS	Related Proteins	Q9CQE8 CN166_MOUSE ATG 0 protein_coding Yes 100.00%			13.1148	100	TRUE					4	4	0.301025	0.00525956	28.1348	100	100	Validated	Y	Y	aTIS		equal
	ENSMUST00000023818_15_102719697_aTIS	ENSMUST00000171838_15_102719697_aTIS	ENSMUST00000023818_15_102719697_aTIS, ENSMUST00000171838_15_102719697_aTIS	Related Proteins	Q8CGU1 CACO1_MOUSE ATG 0 protein_coding Yes 100.00%			2.02605	76.5557	FALSE					1	1	0.0299604	0.00031506	77.2324	100	100	Doubtful (<2 confident peptides, <2 confident spectra)	Y	Y	aTIS		equal
	ENSMUST00000025218_18_34931654_aTIS		ENSMUST00000025218_18_34931654_aTIS	Single Protein	Q8BWY3 ERF1_MOUSE ATG 0 protein_coding Yes 100.00%			12.357	100	TRUE	oxidation of m(M372, M422)	oxidation of m(2)			3	4	0.136464	0.00198322	49.0001	100	100	Validated	Y	Y	aTIS		equal
	ENSMUST00000026126_7_97481097_aTIS		ENSMUST00000026126_7_97481097_aTIS	Single Protein	Q8CIM8 INT4_MOUSE ATG 0 protein_coding Yes 100.00%			1.65975	92.3237	FALSE					1	2	0.023774	0.00224719	108.124	100	100	Doubtful (<2 confident peptides)	Y	Y	aTIS		equal
	ENSMUST00000107405_3_89730811_aTIS	ENSMUST00000029563_3_89730811_aTIS	ENSMUST00000029563_3_89730811_aTIS, ENSMUST00000107405_3_89730811_aTIS	Related Proteins	Q99MU3 DSRAD_MOUSE ATG 0 protein_coding Yes 100.00%			2.54669	88.7097	FALSE	oxidation of m(M657)	oxidation of m(1)			1	1	0.0156797	0.000245339	130.365	100	100	Doubtful (<2 confident peptides, <2 confident spectra)	Y	Y	aTIS		equal
	ENSMUST00000030993_5_33936235_aTIS		ENSMUST00000030993_5_33936235_aTIS	Single Protein	Q8BG30 NELFA_MOUSE ATG 0 protein_coding Yes 100.00%			10.566	81.5094	FALSE					3	3	0.131283	0.00335648	57.549	100	100	Validated	Y	Y	aTIS		equal
	P47856	ENSMUST00000032057_6_87042948_5UTR, ENSMUST00000113658_6_87042876_5UTR	ENSMUST00000032057_6_87042948_5UTR, ENSMUST00000113658_6_87042876_5UTR, P47856	Related and Unrelated Proteins	Glutamine--fructose-6-phosphate aminotransferase [isomerizing] 1 (GFPT1_MOUSE)	Gfpt1		10.043	100	TRUE	oxidation of m(M413)	oxidation of m(1)			4	5	0.114445	0.00143643	78.4892	100	100	Validated	Y	Y	aTIS		equal
	ENSMUST00000033540_X_75514339_aTIS		ENSMUST00000033540_X_75514339_aTIS	Single Protein	P61759 PFD3_MOUSE ATG 0 protein_coding Yes 100.00%			18.3673	100	TRUE	oxidation of m(M175)	oxidation of m(1)			4	5	0.34596	0.0119048	22.4214	100	100	Validated	Y	Y	aTIS		equal
	ENSMUST00000033683_X_102189300_aTIS	ENSMUST00000054104_7_42954373_ntr	ENSMUST00000033683_X_102189300_aTIS, ENSMUST00000054104_7_42954373_ntr	Related Proteins	P62702 RS4X_MOUSE ATG 0 protein_coding Yes 100.00%			17.4905	100	TRUE	oxidation of m(M87, M182)	oxidation of m(2)			3	5	0.158323	0.00929447	29.5791	100	100	Validated	Y	Y	aTIS		equal
	ENSMUST00000033761_X_73966003_aTIS	ENSMUST00000114372_X_73966003_aTIS	ENSMUST00000033761_X_73966003_aTIS, ENSMUST00000114372_X_73966003_aTIS	Related Proteins	Q61191 HCFC1_MOUSE ATG 0 protein_coding Yes 100.00%			3.22738	47.1394	TRUE	oxidation of m(M1785)	oxidation of m(1)			3	4	0.0660505	0.0014177	210.306	100	100	Validated	Y	Y	aTIS		equal
	ENSMUST00000036125_5_134639299_aTIS		ENSMUST00000036125_5_134639299_aTIS	Single Protein	Q9WUK2 IF4H_MOUSE ATG 0 protein_coding Yes 100.00%			9.27419	100	TRUE					2	4	0.132541	0.00974462	27.3244	100	100	Validated	Y	Y	aTIS		equal
	ENSMUST00000039152_11_101733041_aTIS		ENSMUST00000039152_11_101733041_aTIS	Single Protein	A2A4P0 DHX8_MOUSE ATG 0 protein_coding Yes 100.00%			2.89389	90.4341	FALSE					2	3	0.0242752	0.000740741	142.482	100	100	Validated	Y	Y	aTIS		equal
	ENSMUST00000039620_16_93683325_aTIS		ENSMUST00000039620_16_93683325_aTIS	Single Protein	Q8K354 CBR3_MOUSE ATG 0 protein_coding Yes 100.00%			24.9097	100	TRUE	oxidation of m(M97, M172)	oxidation of m(2)			6	7	0.452654	0.00944645	30.9339	100	100	Validated	Y	Y	aTIS		equal
	ENSMUST00000041097_7_138846509_aTIS		ENSMUST00000041097_7_138846509_aTIS	Single Protein	Q925E7 2ABD_MOUSE ATG 0 protein_coding Yes 100.00%			10.8168	91.6115	TRUE					4	5	0.185971	0.003821	51.9246	100	100	Validated	Y	Y	aTIS		equal
	ENSMUST00000041364_5_34660045_aTIS		ENSMUST00000041364_5_34660045_aTIS	Single Protein	Q8R3N1 NOP14_MOUSE ATG 0 protein_coding Yes 100.00%			4.30233	95.1163	FALSE	oxidation of m(M528, M531, M534)	oxidation of m(3)			3	4	0.0513302	0.00325998	98.7075	100	100	Validated	Y	Y	aTIS		equal
	Q8R3D1	ENSMUST00000044556_2_30133848_5UTR	ENSMUST00000044556_2_30133848_5UTR, Q8R3D1	Unrelated Proteins	TBC1 domain family member 13 (TBC13_MOUSE)	Tbc1d13		20	92.25	TRUE					5	6	0.30701	0.00596206	46.4226	100	100	Validated	Y	Y	aTIS		equal
	P61406	ENSMUST00000045281_11_74925862_5UTR	ENSMUST00000045281_11_74925862_5UTR, P61406	Unrelated Proteins	Telomerase-binding protein EST1A (EST1A_MOUSE)	Smg6		2.11566	91.89	FALSE					2	3	0.0231758	0.00140701	160.396	100	100	Validated	Y	Y	aTIS		equal
	Q80YR4	ENSMUST00000047179_17_24669758_aTIS	ENSMUST00000047179_17_24669758_aTIS, Q80YR4	Unrelated Proteins	Zinc finger protein 598 (ZN598_MOUSE)	Znf598		1.65198	71.4758	FALSE					1	1	0.0209607	0.00154083	99.1295	100	100	Doubtful (<2 confident peptides, <2 confident spectra)	Y	Y	aTIS		equal
	ENSMUST00000053577_17_87636819_aTIS		ENSMUST00000053577_17_87636819_aTIS	Single Protein	Q99JW5 EPCAM_MOUSE ATG 0 protein_coding Yes 100.00%			14.6032	88.5714	FALSE					2	2	0.140625	0.00268817	34.9964	100	100	Validated	Y	Y	aTIS		equal
	Q6PCM2	ENSMUST00000053959_14_62760784_5UTR	ENSMUST00000053959_14_62760784_5UTR, Q6PCM2	Unrelated Proteins	Integrator complex subunit 6 (INT6_MOUSE)	Ints6		10.3058	87.9955	TRUE	oxidation of m(M586, M724)	oxidation of m(2)			4	5	0.0944998	0.00396825	99.5982	100	100	Validated	Y	Y	aTIS		equal
	ENSMUST00000054212_8_27174585_aTIS		ENSMUST00000054212_8_27174585_aTIS	Single Protein	Q9D620 RFIP1_MOUSE RFIP1_MOUSE ATG 0 protein_coding Yes 100.00% 87.97%			7.46141	85.2487	FALSE					4	5	0.0722672	0.00199531	124.948	100	100	Validated	Y	Y	aTIS		equal
	ENSMUST00000058230_3_95625120_aTIS		ENSMUST00000058230_3_95625120_aTIS	Single Protein	P60840 ENSA_MOUSE ATG 0 protein_coding No 100.00%			30.5785	100	TRUE					3	4	0.43845	0.0216942	13.3267	100	100	Validated	Y	Y	aTIS		equal
	ENSMUST00000058845_15_25364909_aTIS		ENSMUST00000058845_15_25364909_aTIS	Single Protein	Q91XV3 BASP1_MOUSE ATG 0 protein_coding Yes 100.00%			37.6106	85.8407	FALSE					5	6	0.557068	0.0121993	22.0736	100	100	Validated	Y	Y	aTIS		equal
	ENSMUST00000065887_10_62578377_aTIS	ENSMUST00000159704_10_62578377_aTIS, ENSMUST00000162759_10_62578377_aTIS	ENSMUST00000065887_10_62578377_aTIS, ENSMUST00000159704_10_62578377_aTIS, ENSMUST00000162759_10_62578377_aTIS	Related Proteins	Q6ZPU9 KBP_MOUSE ATG 0 protein_coding Yes 100.00%			7.94165	100	TRUE					3	4	0.0992485	0.00191788	71.0069	100	100	Validated	Y	Y	aTIS		equal
	Q9QXK7	ENSMUST00000067284_12_21286465_5UTR	ENSMUST00000067284_12_21286465_5UTR, Q9QXK7	Unrelated Proteins	Cleavage and polyadenylation specificity factor subunit 3 (CPSF3_MOUSE)	Cpsf3		12.2807	82.3099	TRUE	oxidation of m(M368, M377)	oxidation of m(2)			5	6	0.193777	0.0044997	77.4552	100	100	Validated	Y	Y	aTIS		equal
	ENSMUST00000069399_8_15027403_aTIS		ENSMUST00000069399_8_15027403_aTIS	Single Protein	Q8BNW9 KBTBB_MOUSE ATG 0 protein_coding Yes 100.00%			2.36967	76.3033	FALSE					1	2	0.0404983	0.0010352	67.9036	100	100	Doubtful (<2 confident peptides)	Y	Y	aTIS		equal
	ENSMUST00000080812_6_30391002_aTIS	ENSMUST00000102992_6_30391002_aTIS, ENSMUST00000152391_6_30391002_aTIS	ENSMUST00000080812_6_30391002_aTIS, ENSMUST00000102992_6_30391002_aTIS, ENSMUST00000152391_6_30391002_aTIS	Related Proteins	Q80YV2 NIPA_MOUSE ATG 0 protein_coding Yes 100.00%			14.9701	83.2335	TRUE					5	6	0.264855	0.00519584	55.161	100	100	Validated	Y	Y	aTIS		equal
	Q8CG46	ENSMUST00000087556_19_23273818_aTIS	ENSMUST00000087556_19_23273818_aTIS, Q8CG46	Unrelated Proteins	Structural maintenance of chromosomes protein 5 (SMC5_MOUSE)	Smc5		1.27157	92.4614	FALSE					1	1	0.0127319	0.000491159	128.733	100	100	Doubtful (<2 confident peptides, <2 confident spectra)	Y	Y	aTIS		equal
	P35922	ENSMUST00000088546_X_68678664_5UTR, ENSMUST00000114653_X_68678817_aTIS, ENSMUST00000114654_X_68678805_5UTR, ENSMUST00000114655_X_68678805_5UTR, ENSMUST00000114656_X_68678664_5UTR, ENSMUST00000114657_X_68678817_aTIS, ENSMUST00000146177_X_68678664_ntr, ENSMUST00000148348_X_68678664_ntr	ENSMUST00000088546_X_68678664_5UTR, ENSMUST00000114653_X_68678817_aTIS, ENSMUST00000114654_X_68678805_5UTR, ENSMUST00000114655_X_68678805_5UTR, ENSMUST00000114656_X_68678664_5UTR, ENSMUST00000114657_X_68678817_aTIS, ENSMUST00000146177_X_68678664_ntr, ENSMUST00000148348_X_68678664_ntr, P35922	Related and Unrelated Proteins	Fragile X mental retardation protein 1 homolog (FMR1_MOUSE)	Fmr1		7.81759	100	TRUE	oxidation of m(M230, M333)	oxidation of m(2)			4	6	0.111673	0.00416861	68.9469	100	100	Validated	Y	Y	aTIS		equal
	ENSMUST00000097588_1_131525004_aTIS		ENSMUST00000097588_1_131525004_aTIS	Single Protein	Q91Z67 SRGP2_MOUSE ATG 0 protein_coding Yes 100.00%			6.34921	81.4192	TRUE	oxidation of m(M558, M804)	oxidation of m(2)			4	5	0.0740086	0.0023318	120.723	100	100	Validated	Y	Y	aTIS		equal
	P54731	ENSMUST00000102724_4_109676878_5UTR	ENSMUST00000102724_4_109676878_5UTR, P54731	Unrelated Proteins	FAS-associated factor 1 (FAF1_MOUSE)	Faf1		12.4807	67.9507	FALSE	oxidation of m(M321, M322, M476, M477, M480, M483)	oxidation of m(6)			4	5	0.149757	0.00419501	73.8165	100	100	Validated	Y	Y	aTIS		equal
	P42227	ENSMUST00000103114_11_100939385_5UTR, ENSMUST00000127638_11_100939385_5UTR, ENSMUST00000138438_11_100939385_5UTR	ENSMUST00000103114_11_100939385_5UTR, ENSMUST00000127638_11_100939385_5UTR, ENSMUST00000138438_11_100939385_5UTR, P42227	Related and Unrelated Proteins	Signal transducer and activator of transcription 3 (STAT3_MOUSE)	Stat3		6.1039	89.8701	TRUE	oxidation of m(M185)	oxidation of m(1)			3	4	0.0951502	0.00350324	87.9974	100	100	Validated	Y	Y	aTIS		equal
	O08759	ENSMUST00000107537_7_59243450_aTIS	ENSMUST00000107537_7_59243450_aTIS, O08759	Unrelated Proteins	Ubiquitin-protein ligase E3A (UBE3A_MOUSE)	Ube3a		4.85876	83.2768	TRUE	oxidation of m(M214)	oxidation of m(1)			4	5	0.0935407	0.000957335	101.111	100	100	Validated	Y	Y	aTIS		equal
	ENSMUST00000111816_9_114563117_aTIS		ENSMUST00000111816_9_114563117_aTIS	Single Protein	Q1PSW8 LIN41_MOUSE ATG 0 protein_coding Yes 100.00%			6.19883	76.4912	FALSE	oxidation of m(M342)	oxidation of m(1)			4	4	0.125336	0.00272681	91.9963	100	100	Validated	Y	Y	aTIS		equal
	ENSMUST00000115633_16_18284416_aTIS		ENSMUST00000115633_16_18284416_aTIS	Single Protein	Q9EQM6 DGCR8_MOUSE ATG 0 protein_coding Yes 100.00%			6.72704	83.3118	FALSE					4	4	0.0964782	0.00310559	86.2671	100	100	Validated	Y	Y	aTIS		equal
	ENSMUST00000116522_9_100508654_aTIS		ENSMUST00000116522_9_100508654_aTIS	Single Protein	Q99M51 NCK1_MOUSE ATG 0 protein_coding Yes 100.00%			13.2626	73.4748	TRUE					3	4	0.16203	0.00511432	42.8635	100	100	Validated	Y	Y	aTIS		equal
	O08915	ENSMUST00000117831_19_4121533_5UTR	ENSMUST00000117831_19_4121533_5UTR, O08915	Unrelated Proteins	AH receptor-interacting protein (AIP_MOUSE)	Aip		12.7273	88.7879	TRUE	oxidation of m(M170)	oxidation of m(1)			3	3	0.178769	0.00369738	37.5811	100	100	Validated	Y	Y	aTIS		equal
	ENSMUST00000119827_10_69350132_aTIS		ENSMUST00000119827_10_69350132_aTIS	Single Protein	P11440 CDK1_MOUSE ATG 0 protein_coding Yes 100.00%			7.74411	100	TRUE					2	3	0.132541	0.00673401	34.085	100	100	Validated	Y	Y	aTIS		equal
	ENSMUST00000160027_12_70974747_aTIS	ENSMUST00000163035_12_70974747_ntr	ENSMUST00000160027_12_70974747_aTIS, ENSMUST00000163035_12_70974747_ntr	Related Proteins	O70435 PSA3_MOUSE ATG 0 protein_coding Yes 100.00%			20.3922	79.2157	TRUE					5	6	0.449741	0.0110699	28.3871	100	100	Validated	Y	Y	aTIS		equal
	Q9ES52	ENSMUST00000167032_1_87676308_5UTR, ENSMUST00000170300_1_87676308_5UTR	ENSMUST00000167032_1_87676308_5UTR, ENSMUST00000170300_1_87676308_5UTR, Q9ES52	Related and Unrelated Proteins	Phosphatidylinositol 3,4,5-trisphosphate 5-phosphatase 1 (SHIP1_MOUSE)	Inpp5d		4.28212	93.115	FALSE					3	3	0.0513302	0.000788999	133.458	100	100	Validated	Y	Y	aTIS		equal
	ENSMUST00000168275_14_87416808_aTIS	ENSMUST00000169504_14_87416808_aTIS	ENSMUST00000168275_14_87416808_aTIS, ENSMUST00000169504_14_87416808_aTIS	Related Proteins	Q91W18 TDRD3_MOUSE ATG 0 protein_coding Yes 100.00%			7.26783	95.1548	TRUE					2	2	0.0481131	0.00165017	82.2025	100	100	Validated	Y	Y	aTIS		equal
	ENSMUST00000002733_17_57011120_aTIS		ENSMUST00000002733_17_57011120_aTIS	Single Protein	Q3THK3 T2FA_MOUSE ATG 0 protein_coding Yes 100.00%			11.4173	85.2362	TRUE	oxidation of m(M62, M216)	oxidation of m(2)			4	4	0.107757	0.00277136	57.2065	100	100	Validated	Y	Y	aTIS		equal
	ENSMUST00000011492_3_36066109_aTIS		ENSMUST00000011492_3_36066109_aTIS	Single Protein	Q8JZN5 ACAD9_MOUSE ATG 0 protein_coding Yes 100.00%			3.36	95.04	FALSE					2	2	0.0680004	0.000982043	68.6787	100	100	Validated	Y	Y	aTIS		equal
	Q9ERG2	ENSMUST00000013130_12_51691703_aTIS	ENSMUST00000013130_12_51691703_aTIS, Q9ERG2	Unrelated Proteins	Striatin-3 (STRN3_MOUSE)	Strn3		12.0603	61.1809	FALSE					5	5	0.159051	0.004141	87.0964	100	100	Validated	Y	Y	aTIS		equal
	Q99PL5	ENSMUST00000016072_2_143990245_aTIS	ENSMUST00000016072_2_143990245_aTIS, Q99PL5	Unrelated Proteins	Ribosome-binding protein 1 (RRBP1_MOUSE)	Rrbp1		1.43302	97.8816	FALSE	oxidation of m(M1483)	oxidation of m(1)			1	1	0.00834723	7.95672e-05	172.776	100	100	Doubtful (<2 confident peptides, <2 confident spectra)	Y	Y	aTIS		equal
	Q8BSN5	ENSMUST00000018716_11_69995876_5UTR	ENSMUST00000018716_11_69995876_5UTR, Q8BSN5	Unrelated Proteins	PHD finger protein 23 (PHF23_MOUSE)	Phf23		9.72569	76.3092	FALSE	oxidation of m(M319)	oxidation of m(1)			2	2	0.0907767	0.00381264	43.5197	100	100	Validated	Y	Y	aTIS		equal
	ENSMUST00000021596_12_100159603_aTIS		ENSMUST00000021596_12_100159603_aTIS	Single Protein	Q80XC6 NRDE2_MOUSE ATG 0 protein_coding Yes 100.00%			3.75427	85.0683	FALSE					2	2	0.0301565	0.000501505	133.383	100	100	Validated	Y	Y	aTIS		equal
	Q07113	ENSMUST00000024599_17_12769662_5UTR	ENSMUST00000024599_17_12769662_5UTR, Q07113	Unrelated Proteins	Cation-independent mannose-6-phosphate receptor (MPRI_MOUSE)	Igf2r		1.32904	79.4603	FALSE					2	2	0.0201358	0.000185842	273.639	100	100	Validated	Y	Y	aTIS		equal
	Q99LI8	ENSMUST00000026900_11_120467727_aTIS, ENSMUST00000106203_11_120467727_aTIS, ENSMUST00000106205_11_120467727_aTIS	ENSMUST00000026900_11_120467727_aTIS, ENSMUST00000106203_11_120467727_aTIS, ENSMUST00000106205_11_120467727_aTIS, Q99LI8	Related and Unrelated Proteins	Hepatocyte growth factor-regulated tyrosine kinase substrate (HGS_MOUSE)	Hgs		5.93548	54.4516	TRUE					3	3	0.0951502	0.00225118	85.9605	100	100	Validated	Y	Y	aTIS		equal
	Q9D1H7	ENSMUST00000026976_5_139252429_5UTR	ENSMUST00000026976_5_139252429_5UTR, Q9D1H7	Unrelated Proteins	Golgi to ER traffic protein 4 homolog (GET4_MOUSE)	Get4		8.56269	78.5933	TRUE	oxidation of m(M7)	oxidation of m(1)			4	4	0.359356	0.0036965	36.5021	100	100	Validated	Y	Y	aTIS		equal
	ENSMUST00000027202_1_57998098_aTIS		ENSMUST00000027202_1_57998098_aTIS	Single Protein	Q7TSY8 SGOL2_MOUSE ATG 0 protein_coding Yes 100.00%			1.28866	87.2852	FALSE					1	2	0.0128027	0.00147638	130.196	100	100	Doubtful (<2 confident peptides)	Y	Y	aTIS		equal
	Q8BV13	ENSMUST00000027446_1_86587162_5UTR	ENSMUST00000027446_1_86587162_5UTR, Q8BV13	Unrelated Proteins	COP9 signalosome complex subunit 7b (CSN7B_MOUSE)	Cops7b		11.7424	76.5152	FALSE	oxidation of m(M231)	oxidation of m(1)			3	3	0.268961	0.00453795	29.6704	100	100	Validated	Y	Y	aTIS		equal
	ENSMUST00000027863_1_164457857_aTIS		ENSMUST00000027863_1_164457857_aTIS	Single Protein	P14094 AT1B1_MOUSE ATG 0 protein_coding Yes 100.00%			6.90789	87.8289	FALSE	oxidation of m(M121)	oxidation of m(1)			2	2	0.118872	0.00187266	35.172	100	100	Validated	Y	Y	aTIS		equal
	Q9Z1J3	ENSMUST00000029147_2_156144140_aTIS	ENSMUST00000029147_2_156144140_aTIS, Q9Z1J3	Unrelated Proteins	Cysteine desulfurase, mitochondrial (NFS1_MOUSE)	Nfs1		2.83224	92.5926	FALSE					1	1	0.0452755	0.00117647	50.538	100	100	Doubtful (<2 confident peptides, <2 confident spectra)	Y	Y	aTIS		equal
	ENSMUST00000033597_X_109013266_aTIS		ENSMUST00000033597_X_109013266_aTIS	Single Protein	Q9JL35 HMGN5_MOUSE ATG 0 protein_coding Yes 100.00%			5.91133	100	FALSE					1	1	0.0378367	0.000410509	45.3167	100	100	Doubtful (<2 confident peptides, <2 confident spectra)	Y	Y	aTIS		equal
	ENSMUST00000033609_X_134059365_aTIS	ENSMUST00000113286_X_134059365_aTIS, ENSMUST00000113287_X_134059365_aTIS	ENSMUST00000033609_X_134059365_aTIS, ENSMUST00000113286_X_134059365_aTIS, ENSMUST00000113287_X_134059365_aTIS	Related Proteins	Q8BIQ5 CSTF2_MOUSE ATG 0 protein_coding Yes 100.00%			9.65517	76.0345	TRUE					3	3	0.142069	0.00183565	61.3015	100	100	Validated	Y	Y	aTIS		equal
	ENSMUST00000035925_8_106210913_aTIS		ENSMUST00000035925_8_106210913_aTIS	Single Protein	Q7TPE5 S7A6O_MOUSE ATG 0 protein_coding Yes 100.00%			24.5098	66.9935	TRUE					6	6	0.483982	0.0119512	35.0195	100	100	Validated	Y	Y	aTIS		equal
	ENSMUST00000036862_12_31654890_aTIS		ENSMUST00000036862_12_31654890_aTIS	Single Protein	Q8C0L8 COG5_MOUSE ATG 0 protein_coding Yes 100.00%			4.34258	73.462	FALSE					2	2	0.0608184	0.000684182	91.3341	100	100	Validated	Y	Y	aTIS		equal
	ENSMUST00000038388_10_83544042_aTIS		ENSMUST00000038388_10_83544042_aTIS	Single Protein	Q3UMB9 WASH7_MOUSE ATG 0 protein_coding Yes 100.00%			3.49531	96.8457	TRUE					3	3	0.0487927	0.000616197	136.283	100	100	Validated	Y	Y	aTIS		equal
	ENSMUST00000046425_4_129640421_aTIS		ENSMUST00000046425_4_129640421_aTIS	Single Protein	Q6PAM1 TXLNA_MOUSE ATG 0 protein_coding Yes 100.00%			21.6606	93.6823	TRUE					6	6	0.165914	0.00472062	62.3305	100	100	Validated	Y	Y	aTIS		equal
	ENSMUST00000046659_4_127194613_aTIS	ENSMUST00000106092_4_127194613_aTIS	ENSMUST00000046659_4_127194613_aTIS, ENSMUST00000106092_4_127194613_aTIS	Related Proteins	Q6PFD5 DLGP3_MOUSE ATG 0 protein_coding No 100.00%			2.14944	76.9703	FALSE					2	2	0.0387928	0.000432181	105.808	100	100	Validated	Y	Y	aTIS		equal
	ENSMUST00000047281_8_85026899_aTIS		ENSMUST00000047281_8_85026899_aTIS	Single Protein	Q9D735 CS043_MOUSE ATG 0 protein_coding Yes 100.00%			19.6532	76.3006	FALSE					2	2	0.178769	0.00530303	18.3653	100	100	Validated	Y	Y	aTIS		equal
	Q80TV8	ENSMUST00000049404_1_118419724_aTIS, ENSMUST00000070989_1_118419724_aTIS, ENSMUST00000165223_1_118419724_aTIS, ENSMUST00000178710_1_118419724_aTIS	ENSMUST00000049404_1_118419724_aTIS, ENSMUST00000070989_1_118419724_aTIS, ENSMUST00000165223_1_118419724_aTIS, ENSMUST00000178710_1_118419724_aTIS, Q80TV8	Related and Unrelated Proteins	CLIP-associating protein 1 (CLAP1_MOUSE)	Clasp1		0.846906	100	FALSE					1	1	0.0118172	0.000162866	169.123	100	100	Doubtful (<2 confident peptides, <2 confident spectra)	Y	Y	aTIS		equal
	ENSMUST00000052011_19_14597412_aTIS	ENSMUST00000167776_19_14597412_aTIS	ENSMUST00000052011_19_14597412_aTIS, ENSMUST00000167776_19_14597412_aTIS	Related Proteins	Q62441 TLE4_MOUSE ATG 0 protein_coding Yes 100.00%			2.45796	68.564	FALSE					1	1	0.0329624	0.000628931	83.7348	100	100	Doubtful (<2 confident peptides, <2 confident spectra)	Y	Y	aTIS		equal
	ENSMUST00000055131_4_137594383_aTIS	ENSMUST00000105840_4_137594383_aTIS	ENSMUST00000055131_4_137594383_aTIS, ENSMUST00000105840_4_137594383_aTIS	Related Proteins	Q3V0C5 UBP48_MOUSE ATG 0 protein_coding Yes 100.00%			3.327	96.8631	FALSE	oxidation of m(M1031, M1035, M1039)	oxidation of m(3)			2	2	0.0355034	0.000817795	120.554	100	100	Validated	Y	Y	aTIS		equal
	ENSMUST00000110105_12_98747123_aTIS	ENSMUST00000057000_12_98747123_aTIS, ENSMUST00000110104_12_98747123_aTIS	ENSMUST00000057000_12_98747123_aTIS, ENSMUST00000110104_12_98747123_aTIS, ENSMUST00000110105_12_98747123_aTIS	Related Proteins	Q8BJ05 ZC3HE_MOUSE ATG 0 protein_coding Yes 100.00%			4.89796	90.2041	FALSE	oxidation of m(M47)	oxidation of m(1)			2	2	0.0585012	0.000825688	82.3571	100	100	Validated	Y	Y	aTIS		equal
	ENSMUST00000064759_3_107631680_aTIS		ENSMUST00000064759_3_107631680_aTIS	Single Protein	Q8C079 STRP1_MOUSE ATG 0 protein_coding Yes 100.00%			8.3632	87.5747	FALSE	oxidation of m(M553, M561)	oxidation of m(2)			4	4	0.099606	0.00272851	95.5237	100	100	Validated	Y	Y	aTIS		equal
	Q80Y44	ENSMUST00000065630_9_53248066_5UTR	ENSMUST00000065630_9_53248066_5UTR, Q80Y44	Unrelated Proteins	Probable ATP-dependent RNA helicase DDX10 (DDX10_MOUSE)	Ddx10		8.57143	100	FALSE					4	4	0.0642092	0.00232381	100.676	100	100	Validated	Y	Y	aTIS		equal
	ENSMUST00000066039_19_31083066_aTIS		ENSMUST00000066039_19_31083066_aTIS	Single Protein	Q8C7E9 CSTFT_MOUSE ATG 0 protein_coding Yes 100.00%			10.7595	71.8354	FALSE					3	3	0.145048	0.00159954	65.8195	100	100	Validated	Y	Y	aTIS		equal
	ENSMUST00000075068_7_34912438_aTIS		ENSMUST00000075068_7_34912438_aTIS	Single Protein	Q11136 PEPD_MOUSE ATG 0 protein_coding Yes 100.00%			10.142	82.5558	FALSE	oxidation of m(M462)	oxidation of m(1)			3	3	0.16203	0.00356265	54.993	100	100	Validated	Y	Y	aTIS		equal
	Q9QYM8	ENSMUST00000075550_13_100775844_5UTR	ENSMUST00000075550_13_100775844_5UTR, Q9QYM8	Unrelated Proteins	Centromere protein H (CENPH_MOUSE)	Cenph		19.917	100	FALSE	oxidation of m(M54, M67, M110, M113, M124)	oxidation of m(5)			4	4	0.238863	0.00518672	28.1177	100	100	Validated	Y	Y	aTIS		equal
	ENSMUST00000076949_5_31494773_aTIS		ENSMUST00000076949_5_31494773_aTIS	Single Protein	Q8VCE2 GPN1_MOUSE ATG 0 protein_coding Yes 100.00%			13.172	79.3011	TRUE					4	4	0.333521	0.0060452	41.5716	100	100	Validated	Y	Y	aTIS		equal
	ENSMUST00000081309_9_108094446_aTIS		ENSMUST00000081309_9_108094446_aTIS	Single Protein	Q8R146 APEH_MOUSE ATG 0 protein_coding Yes 100.00%			7.65027	82.9235	TRUE					4	4	0.165914	0.00315761	81.5286	100	100	Validated	Y	Y	aTIS		equal
	O88700	ENSMUST00000081314_7_80514686_aTIS	ENSMUST00000081314_7_80514686_aTIS, O88700	Unrelated Proteins	Bloom syndrome protein homolog (BLM_MOUSE)	Blm		5.15537	92.0198	FALSE					3	3	0.0407371	0.000601177	158.266	100	100	Validated	Y	Y	aTIS		equal
	ENSMUST00000112584_X_152233561_aTIS	ENSMUST00000082177_X_152233561_aTIS, ENSMUST00000112588_X_152233561_aTIS	ENSMUST00000082177_X_152233561_aTIS, ENSMUST00000112584_X_152233561_aTIS, ENSMUST00000112588_X_152233561_aTIS	Related Proteins	P41230 KDM5C_MOUSE ATG 0 protein_coding Yes 100.00%			1.6731	83.8481	FALSE	oxidation of m(M1338)	oxidation of m(1)			1	1	0.0128027	0.000162866	175.201	100	100	Doubtful (<2 confident peptides, <2 confident spectra)	Y	Y	aTIS		equal
	ENSMUST00000085585_7_34389478_aTIS		ENSMUST00000085585_7_34389478_aTIS	Single Protein	Q8K2F8 LS14A_MOUSE ATG 0 protein_coding Yes 100.00%			11.9048	78.7879	TRUE					4	4	0.162984	0.00323129	50.5153	100	100	Validated	Y	Y	aTIS		equal
	ENSMUST00000089058_17_12318628_aTIS		ENSMUST00000089058_17_12318628_aTIS	Single Protein	O08648 M3K4_MOUSE ATG 0 protein_coding Yes 100.00%			1.00188	87.4765	FALSE					1	1	0.0122575	0.00071582	179.72	100	100	Doubtful (<2 confident peptides, <2 confident spectra)	Y	Y	aTIS		equal
	P42227	ENSMUST00000092671_11_100939358_5UTR, ENSMUST00000103114_11_100939385_5UTR, ENSMUST00000127638_11_100939385_5UTR	ENSMUST00000092671_11_100939358_5UTR, ENSMUST00000103114_11_100939385_5UTR, ENSMUST00000127638_11_100939385_5UTR, P42227	Related and Unrelated Proteins	Signal transducer and activator of transcription 3 (STAT3_MOUSE)	Stat3		6.62338	89.8701	TRUE	oxidation of m(M185)	oxidation of m(1)			3	3	0.0951502	0.00205815	87.9974	100	100	Validated	Y	Y	aTIS		equal
	ENSMUST00000094632_7_28742016_aTIS		ENSMUST00000094632_7_28742016_aTIS	Single Protein	Q9JJL8 SYSM_MOUSE ATG 0 protein_coding Yes 100.00%			7.33591	92.8571	FALSE	oxidation of m(M60)	oxidation of m(1)			2	2	0.0841459	0.002772	58.2798	100	100	Validated	Y	Y	aTIS		equal
	ENSMUST00000098534_3_145576368_aTIS		ENSMUST00000098534_3_145576368_aTIS	Single Protein	Q3UFB2 BCD1_MOUSE ATG 0 protein_coding Yes 100.00%			8.04348	100	FALSE	oxidation of m(M169)	oxidation of m(1)			2	2	0.0660505	0.00152174	52.1803	100	100	Validated	Y	Y	aTIS		equal
	ENSMUST00000101670_X_23693463_aTIS		ENSMUST00000101670_X_23693463_aTIS	Single Protein	Q6NVE8 WDR44_MOUSE ATG 0 protein_coding Yes 100.00%			10.929	92.6776	TRUE	oxidation of m(M580)	oxidation of m(1)			5	5	0.118262	0.00229953	101.493	100	100	Validated	Y	Y	aTIS		equal
	ENSMUST00000103133_11_99228503_aTIS		ENSMUST00000103133_11_99228503_aTIS	Single Protein	O54941 SMCE1_MOUSE ATG 0 protein_coding Yes 100.00%			10.4623	72.5061	FALSE	oxidation of m(M318)	oxidation of m(1)			3	3	0.148154	0.0057047	46.6096	100	100	Validated	Y	Y	aTIS		equal
	ENSMUST00000115072_X_42201951_aTIS	ENSMUST00000115073_X_42201951_aTIS	ENSMUST00000115072_X_42201951_aTIS, ENSMUST00000115073_X_42201951_aTIS	Related Proteins	O35638 STAG2_MOUSE ATG 0 protein_coding Yes 100.00%			2.03087	87.5711	FALSE					1	1	0.0163476	0.000154607	141.19	100	100	Doubtful (<2 confident peptides, <2 confident spectra)	Y	Y	aTIS		equal
	Q91W67	ENSMUST00000163329_9_57912667_aTIS	ENSMUST00000163329_9_57912667_aTIS, Q91W67	Unrelated Proteins	Ubiquitin-like protein 7 (UBL7_MOUSE)	Ubl7		10.2632	60	TRUE	oxidation of m(M348)	oxidation of m(1)			3	3	0.389495	0.00328947	40.4083	100	100	Validated	Y	Y	aTIS		equal
	O35613	ENSMUST00000170075_17_33910447_aTIS, ENSMUST00000174541_17_33910447_aTIS	ENSMUST00000170075_17_33910447_aTIS, ENSMUST00000174541_17_33910447_aTIS, O35613	Related and Unrelated Proteins	Death domain-associated protein 6 (DAXX_MOUSE)	Daxx		11.3667	52.9093	TRUE	oxidation of m(M428)	oxidation of m(1)			4	4	0.118872	0.00532822	81.439	100	100	Validated	Y	Y	aTIS		equal
	ENSMUST00000173704_13_44731872_aTIS	ENSMUST00000174683_13_44731872_ntr	ENSMUST00000173704_13_44731872_aTIS, ENSMUST00000174683_13_44731872_ntr	Related Proteins	Q62315 JARD2_MOUSE ATG 0 protein_coding Yes 100.00%			3.40357	94.7326	FALSE					3	3	0.0382558	0.000299401	137.359	100	100	Validated	Y	Y	aTIS		equal
	ENSMUST00000132846_11_6415911_aTIS	ENSMUST00000075293_19_16164805_ntr, ENSMUST00000077747_7_121015633_ntr, ENSMUST00000090749_11_6415911_ntr, ENSMUST00000119740_4_105794219_ntr, ENSMUST00000135789_11_6415911_ntr, ENSMUST00000137829_11_6415911_ntr	ENSMUST00000075293_19_16164805_ntr, ENSMUST00000077747_7_121015633_ntr, ENSMUST00000090749_11_6415911_ntr, ENSMUST00000119740_4_105794219_ntr, ENSMUST00000132846_11_6415911_aTIS, ENSMUST00000135789_11_6415911_ntr, ENSMUST00000137829_11_6415911_ntr	Related Proteins	P17742 PPIA_MOUSE ATG 0 protein_coding Yes 100.00%			11.5854	100	TRUE					5	113	0.778279	0.348689	17.9599	100	100	Validated	Y	Y	aTIS		equal
	ENSMUST00000106004_7_141447909_aTIS	ENSMUST00000140099_7_141447909_ntr	ENSMUST00000106004_7_141447909_aTIS, ENSMUST00000140099_7_141447909_ntr	Related Proteins	P99027 RLA2_MOUSE ATG 0 protein_coding Yes 100.00%			13.913	71.3043	TRUE					5	44	1.61016	0.192886	11.6438	100	100	Validated	Y	Y	aTIS		equal
	P63168	ENSMUST00000009157_5_115300891_5UTR, ENSMUST00000125959_5_115300891_ntr	ENSMUST00000009157_5_115300891_5UTR, ENSMUST00000125959_5_115300891_ntr, P63168	Related and Unrelated Proteins	Dynein light chain 1, cytoplasmic (DYL1_MOUSE)	Dynll1		24.7191	100	TRUE	oxidation of m(M13, M17)	oxidation of m(2)			4	26	1.15443	0.23633	10.3591	100	100	Validated	Y	Y	aTIS		equal
	Q8R050	ENSMUST00000080030_16_11254120_5UTR, ENSMUST00000167571_16_11254120_5UTR	ENSMUST00000080030_16_11254120_5UTR, ENSMUST00000167571_16_11254120_5UTR, Q8R050	Related and Unrelated Proteins	Eukaryotic peptide chain release factor GTP-binding subunit ERF3A (ERF3A_MOUSE)	Gspt1		6.91824	69.1824	TRUE					3	17	0.113974	0.018961	68.5819	100	100	Validated	Y	Y	aTIS		equal
	Q9CQH7	ENSMUST00000102742_4_108833555_5UTR	ENSMUST00000102742_4_108833555_5UTR, Q9CQH7	Unrelated Proteins	Transcription factor BTF3 homolog 4 (BT3L4_MOUSE)	Btf3l4		31.0127	74.0506	TRUE	oxidation of m(M59)	oxidation of m(1)			5	17	0.730196	0.113533	17.26	100	100	Validated	Y	Y	aTIS		equal
	P83917	ENSMUST00000093943_11_96789214_5UTR	ENSMUST00000093943_11_96789214_5UTR, P83917	Unrelated Proteins	Chromobox protein homolog 1 (CBX1_MOUSE)	Cbx1		30.8108	100	TRUE					5	16	0.417474	0.0353153	21.4046	100	100	Validated	Y	Y	aTIS		equal
	ENSMUST00000089230_14_67072096_aTIS		ENSMUST00000089230_14_67072096_aTIS	Single Protein	Q6P1F6 2ABA_MOUSE ATG 0 protein_coding Yes 100.00%			12.528	91.4989	FALSE					4	14	0.193777	0.0139228	51.6595	100	100	Validated	Y	Y	aTIS		equal
	ENSMUST00000021375_12_59007210_aTIS	ENSMUST00000165134_12_59007210_aTIS	ENSMUST00000021375_12_59007210_aTIS, ENSMUST00000165134_12_59007210_aTIS	Related Proteins	Q01405 SC23A_MOUSE ATG 0 protein_coding Yes 100.00%			3.13725	86.2745	TRUE					2	2	0.0680004	0.000808081	86.1064	100	100	Validated	Y	Y	aTIS		equal
	ENSMUST00000046644_13_94788950_aTIS		ENSMUST00000046644_13_94788950_aTIS	Single Protein	P48428 TBCA_MOUSE ATG 0 protein_coding Yes 100.00%			35.1852	100	FALSE					5	13	0.687612	0.0433642	12.7496	100	100	Validated	Y	Y	aTIS		equal
	ENSMUST00000094657_4_132535586_aTIS	ENSMUST00000142281_4_132535586_ntr	ENSMUST00000094657_4_132535586_aTIS, ENSMUST00000142281_4_132535586_ntr	Related Proteins	Q6NZB0 DNJC8_MOUSE ATG 0 protein_coding Yes 100.00%			23.7154	100	TRUE	oxidation of m(M21)	oxidation of m(1)			5	13	0.242624	0.023386	29.7944	100	100	Validated	Y	Y	aTIS		equal
	ENSMUST00000172361_5_99978624_aTIS	ENSMUST00000019128_5_99978624_aTIS	ENSMUST00000019128_5_99978624_aTIS, ENSMUST00000172361_5_99978624_aTIS	Related Proteins	Q60668 HNRPD_MOUSE ATG 0 protein_coding Yes 100.00%			14.3662	64.507	TRUE	oxidation of m(M215)	oxidation of m(1)			4	10	0.227125	0.0180614	38.3303	100	100	Validated	Y	Y	aTIS		equal
	ENSMUST00000040484_8_116993426_aTIS		ENSMUST00000040484_8_116993426_aTIS	Single Protein	Q91WK5 GCSH_MOUSE ATG 0 protein_coding Yes 100.00%			34.7059	78.2353	TRUE	oxidation of m(M144, M152, M156)	oxidation of m(3)			5	11	1.05353	0.0452381	18.6253	100	100	Validated	Y	Y	aTIS		equal
	ENSMUST00000045301_13_23555090_aTIS		ENSMUST00000045301_13_23555090_aTIS	Single Protein	P43277 H13_MOUSE ATG 0 protein_coding Yes 100.00%			12.6697	100	TRUE					5	12	0.21957	0.0191554	22.0861	100	100	Validated	Y	Y	aTIS		equal
	ENSMUST00000100527_15_76080873_aTIS	ENSMUST00000002599_15_76080873_aTIS	ENSMUST00000002599_15_76080873_aTIS, ENSMUST00000100527_15_76080873_aTIS	Related Proteins	Q3UEB3 PUF60_MOUSE ATG 0 protein_coding Yes 100.00%			4.96454	66.6667	FALSE					3	6	0.158323	0.00696203	60.2108	100	100	Validated	Y	Y	aTIS		equal
	P08226	ENSMUST00000003066_7_19699043_5UTR	ENSMUST00000003066_7_19699043_5UTR, P08226	Unrelated Proteins	Apolipoprotein E (APOE_MOUSE)	Apoe		9.32476	76.2058	FALSE	oxidation of m(M135)	oxidation of m(1)			2	2	0.107757	0.00295359	35.8443	100	100	Validated	Y	Y	aTIS		equal
	Q99J09	ENSMUST00000010278_3_105959578_5UTR, ENSMUST00000127464_3_105959578_ntr	ENSMUST00000010278_3_105959578_5UTR, ENSMUST00000127464_3_105959578_ntr, Q99J09	Related and Unrelated Proteins	Methylosome protein 50 (MEP50_MOUSE)	Wdr77		19.5906	65.4971	TRUE					4	10	0.492496	0.0161458	36.9192	100	100	Validated	Y	Y	aTIS		equal
	ENSMUST00000031131_5_66676290_aTIS		ENSMUST00000031131_5_66676290_aTIS	Single Protein	Q9R0P9 UCHL1_MOUSE ATG 0 protein_coding Yes 100.00%			21.9731	83.8565	TRUE	oxidation of m(M179)	oxidation of m(1)			5	10	0.649648	0.0246881	24.8224	100	100	Validated	Y	Y	aTIS		equal
	ENSMUST00000090680_3_105687427_aTIS		ENSMUST00000090680_3_105687427_aTIS	Single Protein	Q9JJY4 DDX20_MOUSE ATG 0 protein_coding Yes 100.00%			7.15152	95.5152	TRUE	oxidation of m(M19)	oxidation of m(1)			3	7	0.0901845	0.00207276	91.6526	100	100	Validated	Y	Y	aTIS		equal
	ENSMUST00000015501_9_65294487_aTIS	ENSMUST00000113824_9_65294487_aTIS	ENSMUST00000015501_9_65294487_aTIS, ENSMUST00000113824_9_65294487_aTIS	Related Proteins	Q9JHS4 CLPX_MOUSE ATG 0 protein_coding Yes 100.00%			4.10095	100	FALSE					2	6	0.0570521	0.00276025	69.1857	100	100	Validated	Y	Y	aTIS		equal
	Q99PM3	ENSMUST00000021345_12_91589657_5UTR, ENSMUST00000163693_12_91589564_ntr	ENSMUST00000021345_12_91589657_5UTR, ENSMUST00000163693_12_91589564_ntr, Q99PM3	Related and Unrelated Proteins	Transcription initiation factor IIA subunit 1 (TF2AA_MOUSE)	Gtf2a1		10.3175	24.0741	TRUE	oxidation of m(M40)	oxidation of m(1)			3	6	0.43845	0.0192308	41.5886	100	100	Validated	Y	Y	aTIS		equal
	Q9CS74	ENSMUST00000022344_14_20347817_5UTR	ENSMUST00000022344_14_20347817_5UTR, Q9CS74	Unrelated Proteins	Protein SGT1 homolog (SGT1_MOUSE)	Ecd		8.58034	67.8627	FALSE	oxidation of m(M457)	oxidation of m(1)			3	7	0.12421	0.011954	71.6645	100	100	Validated	Y	Y	aTIS		equal
	Q9WV55	ENSMUST00000024897_17_65613307_5UTR	ENSMUST00000024897_17_65613307_5UTR, Q9WV55	Unrelated Proteins	Vesicle-associated membrane protein-associated protein A (VAPA_MOUSE)	Vapa		13.253	87.1486	FALSE	oxidation of m(M132, M142)	oxidation of m(2)			2	4	0.160155	0.015361	27.8373	100	100	Validated	Y	Y	aTIS		equal
	ENSMUST00000039913_6_127109467_aTIS		ENSMUST00000039913_6_127109467_aTIS	Single Protein	Q8BZA9 TIGAR_MOUSE ATG 0 protein_coding Yes 100.00%			16.7286	100	TRUE	oxidation of m(M116)	oxidation of m(1)			3	7	0.258925	0.0182776	29.1718	100	100	Validated	Y	Y	aTIS		equal
	Q91WC0	ENSMUST00000071095_12_108179187_5UTR	ENSMUST00000071095_12_108179187_5UTR, Q91WC0	Unrelated Proteins	Histone-lysine N-methyltransferase setd3 (SETD3_MOUSE)	Setd3		7.07071	100	FALSE	oxidation of m(M587)	oxidation of m(1)			2	4	0.0651169	0.00505051	67.1341	100	100	Validated	Y	Y	aTIS		equal
	ENSMUST00000092569_11_102697708_aTIS	ENSMUST00000164506_11_102697708_aTIS	ENSMUST00000092569_11_102697708_aTIS, ENSMUST00000164506_11_102697708_aTIS	Related Proteins	Q9CR29 CCD43_MOUSE ATG 0 protein_coding Yes 100.00%			32.8829	100	TRUE					5	10	0.343399	0.00897147	25.034	100	100	Validated	Y	Y	aTIS		equal
	P97379	ENSMUST00000113127_5_92083570_5UTR, ENSMUST00000167918_5_92083541_5UTR, ENSMUST00000169094_5_92083541_5UTR	ENSMUST00000113127_5_92083570_5UTR, ENSMUST00000167918_5_92083541_5UTR, ENSMUST00000169094_5_92083541_5UTR, P97379	Related and Unrelated Proteins	Ras GTPase-activating protein-binding protein 2 (G3BP2_MOUSE)	G3bp2		12.8631	90.6639	TRUE					5	9	0.232847	0.00575896	54.0548	100	100	Validated	Y	Y	aTIS		equal
	P00860	ENSMUST00000120192_X_102725749_ntr, ENSMUST00000168516_8_121973822_ntr, ENSMUST00000171737_12_17547299_aTIS, ENSMUST00000174536_8_121973822_ntr	ENSMUST00000120192_X_102725749_ntr, ENSMUST00000168516_8_121973822_ntr, ENSMUST00000171737_12_17547299_aTIS, ENSMUST00000174536_8_121973822_ntr, P00860	Related and Unrelated Proteins	Ornithine decarboxylase (DCOR_MOUSE)	Odc1		9.32755	67.462	TRUE					5	10	0.299081	0.0185959	51.1442	100	100	Validated	Y	Y	aTIS		equal
	Q62018	ENSMUST00000005749_7_111029086_5UTR	ENSMUST00000005749_7_111029086_5UTR, Q62018	Unrelated Proteins	RNA polymerase-associated protein CTR9 homolog (CTR9_MOUSE)	Ctr9		3.83632	88.9173	FALSE					3	8	0.0409787	0.00418664	133.326	100	100	Validated	Y	Y	aTIS		equal
	ENSMUST00000165307_3_95929597_aTIS	ENSMUST00000015893_3_95929597_aTIS	ENSMUST00000015893_3_95929597_aTIS, ENSMUST00000165307_3_95929597_aTIS	Related Proteins	P97822 AN32E_MOUSE ATG 0 protein_coding Yes 100.00%			11.5385	68.0769	TRUE					5	8	0.687612	0.0349553	29.6044	100	100	Validated	Y	Y	aTIS		equal
	ENSMUST00000025815_19_24961531_aTIS		ENSMUST00000025815_19_24961531_aTIS	Single Protein	Q8VEH6 CBWD1_MOUSE ATG 0 protein_coding Yes 100.00%			11.7048	89.0585	TRUE					4	8	0.28265	0.0115238	43.7445	100	100	Validated	Y	Y	aTIS		equal
	Q9EQ28	ENSMUST00000032969_7_100121423_aTIS	ENSMUST00000032969_7_100121423_aTIS, Q9EQ28	Unrelated Proteins	DNA polymerase delta subunit 3 (DPOD3_MOUSE)	Pold3		15.368	91.7749	TRUE					5	9	0.168335	0.00915881	50.8041	100	100	Validated	Y	Y	aTIS		equal
	ENSMUST00000034547_9_53610275_aTIS		ENSMUST00000034547_9_53610275_aTIS	Single Protein	Q8QZT1 THIL_MOUSE ATG 0 protein_coding Yes 100.00%			11.3208	84.1981	FALSE	oxidation of m(M88, M293)	oxidation of m(2)			2	2	0.122018	0.00233427	44.7873	100	100	Validated	Y	Y	aTIS		equal
	ENSMUST00000047404_9_114688882_aTIS		ENSMUST00000047404_9_114688882_aTIS	Single Protein	Q8R1Q8 DC1L1_MOUSE ATG 0 protein_coding Yes 100.00%			11.4723	89.8662	TRUE	oxidation of m(M368, M377)	oxidation of m(2)			5	9	0.223825	0.012305	56.5791	100	100	Validated	Y	Y	aTIS		equal
	ENSMUST00000050552_1_58394212_aTIS		ENSMUST00000050552_1_58394212_aTIS	Single Protein	Q9CQC6 BZW1_MOUSE ATG 0 protein_coding Yes 100.00%			13.1265	100	FALSE					4	6	0.175372	0.00929083	48.0127	100	100	Validated	Y	Y	aTIS		equal
	ENSMUST00000064314_8_85025265_aTIS		ENSMUST00000064314_8_85025265_aTIS	Single Protein	O54984 ASNA_MOUSE ATG 0 protein_coding Yes 100.00%			16.092	80.1724	TRUE					3	7	0.249609	0.0117682	38.7974	100	100	Validated	Y	Y	aTIS		equal
	ENSMUST00000123948_2_23040065_aTIS	ENSMUST00000078977_2_23040146_5UTR, ENSMUST00000091394_2_23040065_aTIS, ENSMUST00000093171_2_23040065_aTIS, ENSMUST00000114544_2_23040146_5UTR, ENSMUST00000126112_2_23040146_5UTR, ENSMUST00000139038_2_23040146_5UTR, ENSMUST00000140164_2_23040146_5UTR, ENSMUST00000149719_2_23040146_5UTR, ENSMUST00000153931_2_23040065_aTIS, ENSMUST00000178908_2_23040146_5UTR	ENSMUST00000078977_2_23040146_5UTR, ENSMUST00000091394_2_23040065_aTIS, ENSMUST00000093171_2_23040065_aTIS, ENSMUST00000114544_2_23040146_5UTR, ENSMUST00000123948_2_23040065_aTIS, ENSMUST00000126112_2_23040146_5UTR, ENSMUST00000139038_2_23040146_5UTR, ENSMUST00000140164_2_23040146_5UTR, ENSMUST00000149719_2_23040146_5UTR, ENSMUST00000153931_2_23040065_aTIS, ENSMUST00000178908_2_23040146_5UTR	Related Proteins	Q8CBW3 ABI1_MOUSE ATG 0 protein_coding Yes 100.00%			4.5738	61.9543	TRUE	oxidation of m(M6)	oxidation of m(1)			2	5	0.113042	0.00230769	52.2553	100	100	Validated	Y	Y	aTIS		equal
	ENSMUST00000109734_8_84970242_aTIS	ENSMUST00000143402_8_84970242_ntr	ENSMUST00000109734_8_84970242_aTIS, ENSMUST00000143402_8_84970242_ntr	Related Proteins	Q61171 PRDX2_MOUSE ATG 0 protein_coding Yes 100.00%			22.2222	82.8283	TRUE					5	9	0.895736	0.0248984	21.7651	100	100	Validated	Y	Y	aTIS		equal
	ENSMUST00000130498_7_126696037_aTIS		ENSMUST00000130498_7_126696037_aTIS	Single Protein	Q8BGS2 BOLA2_MOUSE ATG 0 protein_coding Yes 100.00%			20.9302	100	TRUE					5	9	1.61016	0.0459302	10.2082	100	100	Validated	Y	Y	aTIS		equal
	D3Z6Q9	ENSMUST00000182775_15_100669493_aTIS, ENSMUST00000182814_15_100669493_aTIS, ENSMUST00000183211_15_100669493_aTIS	D3Z6Q9, ENSMUST00000182775_15_100669493_aTIS, ENSMUST00000182814_15_100669493_aTIS, ENSMUST00000183211_15_100669493_aTIS	Related and Unrelated Proteins	Bridging integrator 2 (BIN2_MOUSE)	Bin2		5.93047	76.8916	TRUE					4	7	0.178769	0.00636082	52.5218	100	100	Validated	Y	Y	aTIS		equal
	ENSMUST00000013338_9_108644277_aTIS		ENSMUST00000013338_9_108644277_aTIS	Single Protein	Q9Z1K6 ARI2_MOUSE ATG 0 protein_coding Yes 100.00%			9.7561	86.5854	FALSE					5	8	0.228247	0.00907668	57.6591	100	100	Validated	Y	Y	aTIS		equal
	Q922U1	ENSMUST00000015892_3_95855762_5UTR	ENSMUST00000015892_3_95855762_5UTR, Q922U1	Unrelated Proteins	U4/U6 small nuclear ribonucleoprotein Prp3 (PRPF3_MOUSE)	Prpf3		6.88141	90.3367	FALSE	oxidation of m(M136)	oxidation of m(1)			3	5	0.0592537	0.00356564	77.4069	100	100	Validated	Y	Y	aTIS		equal
	ENSMUST00000017384_11_98809864_aTIS		ENSMUST00000017384_11_98809864_aTIS	Single Protein	Q8K3W3 CASC3_MOUSE ATG 0 protein_coding Yes 100.00%			8.45272	66.0458	FALSE					3	3	0.0938582	0.0022415	75.7242	100	100	Validated	Y	Y	aTIS		equal
	O08715	ENSMUST00000018572_11_88845834_aTIS	ENSMUST00000018572_11_88845834_aTIS, O08715	Unrelated Proteins	A-kinase anchor protein 1, mitochondrial (AKAP1_MOUSE)	Akap1		5.25088	63.944	FALSE					2	4	0.0660505	0.00212895	92.1372	100	100	Validated	Y	Y	aTIS		equal
	P97855	ENSMUST00000018727_11_55469778_5UTR	ENSMUST00000018727_11_55469778_5UTR, P97855	Unrelated Proteins	Ras GTPase-activating protein-binding protein 1 (G3BP1_MOUSE)	G3bp1		17.2043	85.1613	TRUE					5	8	0.277565	0.0094697	51.7969	100	100	Validated	Y	Y	aTIS		equal
	ENSMUST00000020608_11_52099049_aTIS		ENSMUST00000020608_11_52099049_aTIS	Single Protein	P63330 PP2AA_MOUSE ATG 0 protein_coding Yes 100.00%			15.8576	88.0259	TRUE	oxidation of m(M195, M276)	oxidation of m(2)			5	8	0.433013	0.0104981	35.5854	100	100	Validated	Y	Y	aTIS		equal
	ENSMUST00000020927_12_8313466_aTIS		ENSMUST00000020927_12_8313466_aTIS	Single Protein	Q3TC93 H1BP3_MOUSE ATG 0 protein_coding Yes 100.00%			15.1899	81.519	TRUE	oxidation of m(M212)	oxidation of m(1)			5	8	0.376857	0.00967909	43.6643	100	100	Validated	Y	Y	aTIS		equal
	ENSMUST00000022751_15_5189583_aTIS	ENSMUST00000081640_15_5189583_aTIS	ENSMUST00000022751_15_5189583_aTIS, ENSMUST00000081640_15_5189583_aTIS	Related Proteins	Q9D6K7 TTC33_MOUSE ATG 0 protein_coding Yes 100.00%			15.2672	87.0229	FALSE					5	8	0.417474	0.00902778	29.3528	100	100	Validated	Y	Y	aTIS		equal
	Q9D706	ENSMUST00000023104_15_97703354_aTIS	ENSMUST00000023104_15_97703354_aTIS, Q9D706	Unrelated Proteins	RNA polymerase II-associated protein 3 (RPAP3_MOUSE)	Rpap3		12.8788	100	FALSE					4	5	0.0916797	0.00467172	74.05	100	100	Validated	Y	Y	aTIS		equal
	ENSMUST00000025250_17_35136128_aTIS	ENSMUST00000166426_17_35136128_aTIS	ENSMUST00000025250_17_35136128_aTIS, ENSMUST00000166426_17_35136128_aTIS	Related Proteins	Q9Z1R2 BAG6_MOUSE ATG 0 protein_coding Yes 100.00%			5.19931	42.2877	FALSE	oxidation of m(M977, M1006)	oxidation of m(2)			4	6	0.149757	0.0073429	120.962	100	100	Validated	Y	Y	aTIS		equal
	P33610	ENSMUST00000027312_1_33669011_aTIS	ENSMUST00000027312_1_33669011_aTIS, P33610	Unrelated Proteins	DNA primase large subunit (PRI2_MOUSE)	Prim2		8.11881	93.8614	FALSE					3	4	0.105295	0.00365682	58.3717	100	100	Validated	Y	Y	aTIS		equal
	Q62348	ENSMUST00000027623_1_118311093_5UTR	ENSMUST00000027623_1_118311093_5UTR, Q62348	Unrelated Proteins	Translin (TSN_MOUSE)	Tsn		24.5614	100	FALSE					5	7	0.508591	0.0122076	26.1848	100	100	Validated	Y	Y	aTIS		equal
	Q8K3C3	ENSMUST00000030842_4_149485972_5UTR	ENSMUST00000030842_4_149485972_5UTR, Q8K3C3	Unrelated Proteins	Protein LZIC (LZIC_MOUSE)	Lzic		18.9474	100	FALSE					2	6	0.178769	0.00679825	21.5231	100	100	Validated	Y	Y	aTIS		equal
	P26883	ENSMUST00000044011_2_151542588_5UTR	ENSMUST00000044011_2_151542588_5UTR, P26883	Unrelated Proteins	Peptidyl-prolyl cis-trans isomerase FKBP1A (FKB1A_MOUSE)	Fkbp1a		25	70.3704	TRUE	oxidation of m(M67)	oxidation of m(1)			3	8	0.701254	0.0497807	11.9151	100	100	Validated	Y	Y	aTIS		equal
	Q8CI12	ENSMUST00000050226_11_72411696_5UTR	ENSMUST00000050226_11_72411696_5UTR, Q8CI12	Unrelated Proteins	Smoothelin-like protein 2 (SMTL2_MOUSE)	Smtnl2		6.35965	72.3684	TRUE					3	6	0.148154	0.0116162	49.4928	100	100	Validated	Y	Y	aTIS		equal
	Q9CQU1	ENSMUST00000056732_2_121474008_5UTR	ENSMUST00000056732_2_121474008_5UTR, Q9CQU1	Unrelated Proteins	Microfibrillar-associated protein 1 (MFAP1_MOUSE)	Mfap1		22.0957	100	TRUE	oxidation of m(M164, M167)	oxidation of m(2)			5	8	0.145048	0.0062317	51.9227	100	100	Validated	Y	Y	aTIS		equal
	ENSMUST00000058735_13_58215436_aTIS	ENSMUST00000076454_13_58215436_aTIS	ENSMUST00000058735_13_58215436_aTIS, ENSMUST00000076454_13_58215436_aTIS	Related Proteins	Q8R317 UBQL1_MOUSE ATG 0 protein_coding Yes 100.00%			10.6529	45.5326	TRUE					4	7	0.373824	0.0168913	61.9372	100	100	Validated	Y	Y	aTIS		equal
	ENSMUST00000092766_11_95309557_aTIS	ENSMUST00000072621_11_95309557_aTIS, ENSMUST00000107733_11_95310187_5UTR, ENSMUST00000107734_11_95310187_5UTR	ENSMUST00000072621_11_95309557_aTIS, ENSMUST00000092766_11_95309557_aTIS, ENSMUST00000107733_11_95310187_5UTR, ENSMUST00000107734_11_95310187_5UTR	Related Proteins	Q5SVQ0 KAT7_MOUSE ATG 0 protein_coding Yes 100.00%			9.95106	94.9429	FALSE	oxidation of m(M566)	oxidation of m(1)			4	5	0.105295	0.00443841	70.5971	100	100	Validated	Y	Y	aTIS		equal
	ENSMUST00000084500_7_132570104_aTIS		ENSMUST00000084500_7_132570104_aTIS	Single Protein	P29758 OAT_MOUSE ATG 0 protein_coding Yes 100.00%			11.6173	75.1708	TRUE					5	8	0.284386	0.0160101	48.3239	100	100	Validated	Y	Y	aTIS		equal
	ENSMUST00000102590_4_129672680_aTIS		ENSMUST00000102590_4_129672680_aTIS	Single Protein	O35345 IMA7_MOUSE ATG 0 protein_coding Yes 100.00%			15.2985	72.2015	TRUE	oxidation of m(M85, M88)	oxidation of m(2)			4	7	0.193777	0.00990525	59.9264	100	100	Validated	Y	Y	aTIS		equal
	Q9D8U8	ENSMUST00000110030_2_144270716_5UTR	ENSMUST00000110030_2_144270716_5UTR, Q9D8U8	Unrelated Proteins	Sorting nexin-5 (SNX5_MOUSE)	Snx5		12.1287	91.0891	TRUE					3	5	0.115884	0.00298913	46.7681	100	100	Validated	Y	Y	aTIS		equal
	Q62419	ENSMUST00000003268_17_56036555_5UTR	ENSMUST00000003268_17_56036555_5UTR, Q62419	Unrelated Proteins	Endophilin-A2 (SH3G1_MOUSE)	Sh3gl1		12.2283	80.163	FALSE	oxidation of m(M121)	oxidation of m(1)			3	5	0.148154	0.00480226	41.4922	100	100	Validated	Y	Y	aTIS		equal
	Q9CSN1	ENSMUST00000021428_12_87472261_aTIS	ENSMUST00000021428_12_87472261_aTIS, Q9CSN1	Unrelated Proteins	SNW domain-containing protein 1 (SNW1_MOUSE)	Snw1		13.0597	100	TRUE	oxidation of m(M125)	oxidation of m(1)			4	6	0.0954788	0.00290734	61.4375	100	100	Validated	Y	Y	aTIS		equal
	Q9D051	ENSMUST00000022268_14_8172962_5UTR	ENSMUST00000022268_14_8172962_5UTR, Q9D051	Unrelated Proteins	Pyruvate dehydrogenase E1 component subunit beta, mitochondrial (ODPB_MOUSE)	Pdhb		11.9777	86.6295	FALSE	oxidation of m(M43, M199, M205)	oxidation of m(3)			3	5	0.22528	0.00921758	38.912	100	100	Validated	Y	Y	aTIS		equal
	Q9EPK7	ENSMUST00000022696_14_70766529_aTIS, ENSMUST00000167242_14_70766529_aTIS	ENSMUST00000022696_14_70766529_aTIS, ENSMUST00000167242_14_70766529_aTIS, Q9EPK7	Related and Unrelated Proteins	Exportin-7 (XPO7_MOUSE)	Xpo7		6.43974	71.5731	TRUE	oxidation of m(M519)	oxidation of m(1)			5	7	0.124658	0.00464867	123.731	100	100	Validated	Y	Y	aTIS		equal
	ENSMUST00000023043_15_80948548_aTIS	ENSMUST00000164806_15_80948548_aTIS, ENSMUST00000166711_15_80948548_aTIS, ENSMUST00000168756_15_80948548_aTIS	ENSMUST00000023043_15_80948548_aTIS, ENSMUST00000164806_15_80948548_aTIS, ENSMUST00000166711_15_80948548_aTIS, ENSMUST00000168756_15_80948548_aTIS	Related Proteins	P54822 PUR8_MOUSE ATG 0 protein_coding Yes 100.00%			8.8843	100	TRUE	oxidation of m(M65, M76)	oxidation of m(2)			4	6	0.172102	0.00356405	54.8309	100	100	Validated	Y	Y	aTIS		equal
	ENSMUST00000023867_5_134582789_aTIS		ENSMUST00000023867_5_134582789_aTIS	Single Protein	Q9WUK4 RFC2_MOUSE ATG 0 protein_coding Yes 100.00%			20.0573	100	TRUE	oxidation of m(M141, M224)	oxidation of m(2)			4	5	0.274275	0.00845272	38.6999	100	100	Validated	Y	Y	aTIS		equal
	ENSMUST00000024042_15_88819712_aTIS		ENSMUST00000024042_15_88819712_aTIS	Single Protein	Q9CYA0 CREL2_MOUSE ATG 0 protein_coding Yes 100.00%			12.5714	57.4286	TRUE					5	6	0.53174	0.0138474	38.1938	100	100	Validated	Y	Y	aTIS		equal
	ENSMUST00000097419_17_8165597_aTIS	ENSMUST00000024636_17_8165597_aTIS	ENSMUST00000024636_17_8165597_aTIS, ENSMUST00000097419_17_8165597_aTIS	Related Proteins	Q66JX5 FR1OP_MOUSE ATG 0 protein_coding Yes 100.00%			20.5514	91.2281	TRUE					5	6	0.315369	0.00777962	42.7326	100	100	Validated	Y	Y	aTIS		equal
	ENSMUST00000026446_10_128323355_aTIS		ENSMUST00000026446_10_128323355_aTIS	Single Protein	Q9QXT0 CNPY2_MOUSE ATG 0 protein_coding Yes 100.00%			20.8791	100	TRUE					5	7	0.649648	0.0235348	20.7543	100	100	Validated	Y	Y	aTIS		equal
	ENSMUST00000028135_2_32876350_aTIS		ENSMUST00000028135_2_32876350_aTIS	Single Protein	Q8R1F1 NIBL1_MOUSE ATG 0 protein_coding Yes 100.00%			2.26969	77.036	FALSE	oxidation of m(M372)	oxidation of m(1)			1	2	0.0288349	0.000866551	84.765	100	100	Doubtful (<2 confident peptides)	Y	Y	aTIS		equal
	P48036	ENSMUST00000029266_3_36475646_5UTR	ENSMUST00000029266_3_36475646_5UTR, P48036	Unrelated Proteins	Annexin A5 (ANXA5_MOUSE)	Anxa5		21.6301	100	FALSE					4	6	0.26638	0.00637409	35.7302	100	100	Validated	Y	Y	aTIS		equal
	ENSMUST00000030212_4_85205577_aTIS	ENSMUST00000107184_4_85205577_aTIS, ENSMUST00000107188_4_85205577_aTIS, ENSMUST00000107189_4_85205577_aTIS	ENSMUST00000030212_4_85205577_aTIS, ENSMUST00000107184_4_85205577_aTIS, ENSMUST00000107188_4_85205577_aTIS, ENSMUST00000107189_4_85205577_aTIS	Related Proteins	Q62420 SH3G2_MOUSE ATG 0 protein_coding Yes 100.00%			5.68182	69.0341	FALSE	oxidation of m(M121)	oxidation of m(1)			1	3	0.053725	0.00514403	39.9301	100	100	Doubtful (<2 confident peptides)	Y	Y	aTIS		equal
	ENSMUST00000030427_4_136021625_aTIS		ENSMUST00000030427_4_136021625_aTIS	Single Protein	Q8CB77 ELOA1_MOUSE ATG 0 protein_coding Yes 100.00%			7.11514	83.9586	FALSE	oxidation of m(M401)	oxidation of m(1)			3	4	0.054146	0.00205444	87.108	100	100	Validated	Y	Y	aTIS		equal
	ENSMUST00000030702_4_132843112_aTIS	ENSMUST00000105919_4_132843112_aTIS	ENSMUST00000030702_4_132843112_aTIS, ENSMUST00000105919_4_132843112_aTIS	Related Proteins	Q8R3G1 PP1R8_MOUSE ATG 0 protein_coding Yes 100.00%			17.3789	68.3761	TRUE					4	5	0.274275	0.00642361	38.5039	100	100	Validated	Y	Y	aTIS		equal
	O70405	ENSMUST00000031490_5_110810003_5UTR	ENSMUST00000031490_5_110810003_5UTR, O70405	Unrelated Proteins	Serine/threonine-protein kinase ULK1 (ULK1_MOUSE)	Ulk1		4.85252	72.4072	FALSE					3	4	0.0762543	0.0010403	112.392	100	100	Validated	Y	Y	aTIS		equal
	ENSMUST00000032141_6_87914513_aTIS		ENSMUST00000032141_6_87914513_aTIS	Single Protein	Q8R1M0 CC037_MOUSE ATG 0 protein_coding Yes 100.00%			4.24929	91.2181	FALSE					1	1	0.0471285	0.0015528	40.1429	100	100	Doubtful (<2 confident peptides, <2 confident spectra)	Y	Y	aTIS		equal
	P97770	ENSMUST00000032398_6_113046357_5UTR	ENSMUST00000032398_6_113046357_5UTR, P97770	Unrelated Proteins	THUMP domain-containing protein 3 (THUM3_MOUSE)	Thumpd3		12.2772	84.7525	FALSE	oxidation of m(M15)	oxidation of m(1)			5	6	0.187482	0.00767134	56.3954	100	100	Validated	Y	Y	aTIS		equal
	ENSMUST00000033809_X_140456742_aTIS	ENSMUST00000139049_12_57238426_aTIS	ENSMUST00000033809_X_140456742_aTIS, ENSMUST00000139049_12_57238426_aTIS	Related Proteins	Q9D7G0 PRPS1_MOUSE ATG 0 protein_coding Yes 100.00%			21.3836	86.478	TRUE	oxidation of m(M222)	oxidation of m(1)			5	7	0.376857	0.00969697	34.8119	100	100	Validated	Y	Y	aTIS		equal
	ENSMUST00000034465_8_124862972_aTIS		ENSMUST00000034465_8_124862972_aTIS	Single Protein	Q8CIL4 CA131_MOUSE ATG 0 protein_coding Yes 100.00%			15.6584	100	TRUE					2	3	0.0784174	0.00474496	31.3251	100	100	Validated	Y	Y	aTIS		equal
	ENSMUST00000035771_7_127195438_aTIS		ENSMUST00000035771_7_127195438_aTIS	Single Protein	Q9CWK3 CD2B2_MOUSE ATG 0 protein_coding Yes 100.00%			17.8363	70.7602	FALSE	oxidation of m(M280, M283)	oxidation of m(2)			3	5	0.218188	0.011157	37.6711	100	100	Validated	Y	Y	aTIS		equal
	Q62465	ENSMUST00000040430_11_101466154_5UTR	ENSMUST00000040430_11_101466154_5UTR, Q62465	Unrelated Proteins	Synaptic vesicle membrane protein VAT-1 homolog (VAT1_MOUSE)	Vat1		9.1133	68.4729	TRUE	oxidation of m(M274)	oxidation of m(1)			4	6	0.333521	0.00983213	43.069	100	100	Validated	Y	Y	aTIS		equal
	ENSMUST00000041551_9_63602699_aTIS		ENSMUST00000041551_9_63602699_aTIS	Single Protein	Q8R2R3 AAGAB_MOUSE ATG 0 protein_coding Yes 100.00%			21.2025	84.4937	TRUE					3	6	0.318257	0.0124844	34.4888	100	100	Validated	Y	Y	aTIS		equal
	ENSMUST00000042166_7_81767554_aTIS		ENSMUST00000042166_7_81767554_aTIS	Single Protein	Q9CQY2 RAM_MOUSE ATG 0 protein_coding Yes 100.00%			22.6891	71.4286	TRUE	oxidation of m(M14)	oxidation of m(1)			3	4	0.637894	0.0166667	14.5467	100	100	Validated	Y	Y	aTIS		equal
	Q80ZK9	ENSMUST00000043305_4_133323875_aTIS	ENSMUST00000043305_4_133323875_aTIS, Q80ZK9	Unrelated Proteins	WD and tetratricopeptide repeats protein 1 (WDTC1_MOUSE)	Wdtc1		4.43131	90.5465	FALSE	oxidation of m(M517, M624)	oxidation of m(2)			3	4	0.0992485	0.00277325	75.6844	100	100	Validated	Y	Y	aTIS		equal
	Q921I2	ENSMUST00000045884_8_121829480_aTIS, ENSMUST00000174192_8_121829480_aTIS, ENSMUST00000174709_8_121829480_ntr, ENSMUST00000174717_8_121829480_aTIS	ENSMUST00000045884_8_121829480_aTIS, ENSMUST00000174192_8_121829480_aTIS, ENSMUST00000174709_8_121829480_ntr, ENSMUST00000174717_8_121829480_aTIS, Q921I2	Related and Unrelated Proteins	Kelch domain-containing protein 4 (KLDC4_MOUSE)	Klhdc4		9.24658	86.8151	FALSE					4	6	0.132541	0.00304076	64.82	100	100	Validated	Y	Y	aTIS		equal
	ENSMUST00000046839_17_24696067_aTIS		ENSMUST00000046839_17_24696067_aTIS	Single Protein	P56213 ALR_MOUSE ATG 0 protein_coding Yes 100.00%			11.6162	82.8283	TRUE	oxidation of m(M27)	oxidation of m(1)			2	3	0.165914	0.00731707	22.862	100	100	Doubtful (<2 confident peptides)	Y	Y	aTIS		equal
	Q9ERF3	ENSMUST00000051822_9_54734480_5UTR, ENSMUST00000121204_9_54734425_5UTR	ENSMUST00000051822_9_54734480_5UTR, ENSMUST00000121204_9_54734425_5UTR, Q9ERF3	Related and Unrelated Proteins	WD repeat-containing protein 61 (WDR61_MOUSE)	Wdr61		15.082	75.4098	TRUE					4	6	0.467799	0.0113768	33.7518	100	100	Validated	Y	Y	aTIS		equal
	ENSMUST00000057692_6_38551848_aTIS	ENSMUST00000161538_6_38551848_aTIS	ENSMUST00000057692_6_38551848_aTIS, ENSMUST00000161538_6_38551848_aTIS	Related Proteins	Q7TNC4 LC7L2_MOUSE ATG 0 protein_coding Yes 100.00%			5.86735	100	FALSE					2	3	0.045725	0.00172498	46.5547	100	100	Validated	Y	Y	aTIS		equal
	Q8CHY6	ENSMUST00000065169_8_69995983_5UTR, ENSMUST00000177851_8_69995983_5UTR	ENSMUST00000065169_8_69995983_5UTR, ENSMUST00000177851_8_69995983_5UTR, Q8CHY6	Related and Unrelated Proteins	Transcriptional repressor p66 alpha (P66A_MOUSE)	Gatad2a		12.7186	92.6868	FALSE	oxidation of m(M65, M81, M435, M440)	oxidation of m(4)			4	5	0.130663	0.00254431	67.2922	100	100	Validated	Y	Y	aTIS		equal
	ENSMUST00000066469_8_70302807_aTIS		ENSMUST00000066469_8_70302807_aTIS	Single Protein	O89079 COPE_MOUSE ATG 0 protein_coding Yes 100.00%			26.6234	100	TRUE	oxidation of m(M172)	oxidation of m(1)			4	7	0.373824	0.00914502	34.5454	100	100	Validated	Y	Y	aTIS		equal
	ENSMUST00000071488_3_90432950_aTIS		ENSMUST00000071488_3_90432950_aTIS	Single Protein	Q7TPD0 INT3_MOUSE ATG 0 protein_coding Yes 100.00%			6.62824	85.6868	FALSE					3	5	0.0660505	0.00153214	117.862	100	100	Validated	Y	Y	aTIS		equal
	Q6ZQK0	ENSMUST00000073127_9_27030770_aTIS	ENSMUST00000073127_9_27030770_aTIS, Q6ZQK0	Unrelated Proteins	Condensin-2 complex subunit D3 (CNDD3_MOUSE)	Ncapd3		4.51527	81.0093	FALSE	oxidation of m(M1175, M1180)	oxidation of m(2)			3	5	0.0424909	0.00204918	169.325	100	100	Validated	Y	Y	aTIS		equal
	ENSMUST00000079949_11_5099021_aTIS	ENSMUST00000073308_11_5099021_aTIS, ENSMUST00000102930_11_5099021_aTIS	ENSMUST00000073308_11_5099021_aTIS, ENSMUST00000079949_11_5099021_aTIS, ENSMUST00000102930_11_5099021_aTIS	Related Proteins	Q61545 EWS_MOUSE ATG 0 protein_coding Yes 100.00%			7.93893	51.145	TRUE	oxidation of m(M275)	oxidation of m(1)			5	7	0.228247	0.00938095	68.4198	100	100	Validated	Y	Y	aTIS		equal
	ENSMUST00000081848_3_89100809_aTIS	ENSMUST00000170703_10_93778660_ntr	ENSMUST00000081848_3_89100809_aTIS, ENSMUST00000170703_10_93778660_ntr	Related Proteins	Q920E5 FPPS_MOUSE ATG 0 protein_coding Yes 100.00%			6.51558	88.9518	TRUE					4	6	0.26638	0.0112527	40.5557	100	100	Validated	Y	Y	aTIS		equal
	P70677	ENSMUST00000093517_8_46617470_5UTR	ENSMUST00000093517_8_46617470_5UTR, P70677	Unrelated Proteins	Caspase-3 (CASP3_MOUSE)	Casp3		22.7437	100	TRUE	oxidation of m(M100, M182)	oxidation of m(2)			4	6	0.321941	0.0109507	31.4544	100	100	Validated	Y	Y	aTIS		equal
	ENSMUST00000100162_15_103272924_aTIS		ENSMUST00000100162_15_103272924_aTIS	Single Protein	P61924 COPZ1_MOUSE ATG 0 protein_coding Yes 100.00%			19.774	61.0169	TRUE					4	6	0.719072	0.0273148	20.1855	100	100	Validated	Y	Y	aTIS		equal
	ENSMUST00000102875_11_21370205_aTIS		ENSMUST00000102875_11_21370205_aTIS	Single Protein	Q91ZJ5 UGPA_MOUSE ATG 0 protein_coding Yes 100.00%			10.6299	92.5197	TRUE	oxidation of m(M162)	oxidation of m(1)			4	6	0.165914	0.00450355	56.9437	100	100	Validated	Y	Y	aTIS		equal
	Q62074	ENSMUST00000108249_3_30995817_5UTR	ENSMUST00000108249_3_30995817_5UTR, Q62074	Unrelated Proteins	Protein kinase C iota type (KPCI_MOUSE)	Prkci		8.7395	86.5546	TRUE					3	4	0.112126	0.00550162	68.1593	100	100	Validated	Y	Y	aTIS		equal
	P97760	ENSMUST00000109521_8_94857556_aTIS	ENSMUST00000109521_8_94857556_aTIS, P97760	Unrelated Proteins	DNA-directed RNA polymerase II subunit RPB3 (RPB3_MOUSE)	Polr2c		30.5455	88.7273	FALSE					5	7	0.487352	0.014515	31.2917	100	100	Validated	Y	Y	aTIS		equal
	ENSMUST00000114074_X_75416719_aTIS	ENSMUST00000118428_X_75416719_aTIS	ENSMUST00000114074_X_75416719_aTIS, ENSMUST00000118428_X_75416719_aTIS	Related Proteins	P46737 BRCC3_MOUSE ATG 0 protein_coding Yes 100.00%			15.4639	89.3471	FALSE	oxidation of m(M284)	oxidation of m(1)			4	6	0.389495	0.00535256	33.3188	100	100	Validated	Y	Y	aTIS		equal
	O55131	ENSMUST00000115272_9_25252570_5UTR, ENSMUST00000165594_9_25252570_5UTR	ENSMUST00000115272_9_25252570_5UTR, ENSMUST00000165594_9_25252570_5UTR, O55131	Related and Unrelated Proteins	Septin-7 (SEPT7_MOUSE)	2014-09-07		6.19266	91.7431	TRUE					3	4	0.102183	0.0030625	50.5179	100	100	Validated	Y	Y	aTIS		equal
	Q8R060	ENSMUST00000122091_9_64172891_aTIS, ENSMUST00000176794_9_64172891_aTIS	ENSMUST00000122091_9_64172891_aTIS, ENSMUST00000176794_9_64172891_aTIS, Q8R060	Related and Unrelated Proteins	Protein zwilch homolog (ZWILC_MOUSE)	Zwilch		8.31919	59.5925	TRUE					4	5	0.182299	0.00878443	66.7972	100	100	Validated	Y	Y	aTIS		equal
	ENSMUST00000173804_X_135841894_aTIS		ENSMUST00000173804_X_135841894_aTIS	Single Protein	Q8BUY8 GASP2_MOUSE ATG 0 protein_coding Yes 100.00%			3.26877	75.4237	TRUE					2	3	0.0577676	0.0011236	92.7443	100	100	Validated	Y	Y	aTIS		equal
	A2RSY6	ENSMUST00000065625_1_151428877_aTIS	A2RSY6, ENSMUST00000065625_1_151428877_aTIS	Unrelated Proteins	TRMT1-like protein (TRM1L_MOUSE)	Trmt1l		9.61538	87.7747	FALSE	oxidation of m(M700)	oxidation of m(1)			3	3	0.0867874	0.00122587	80.8096	100	100	Validated	Y	Y	aTIS		equal
	B2RUR8	ENSMUST00000098849_3_96136501_5UTR	B2RUR8, ENSMUST00000098849_3_96136501_5UTR	Unrelated Proteins	OTU domain-containing protein 7B (OTU7B_MOUSE)	Otud7b		5.11905	91.6667	FALSE					2	2	0.0491397	0.0017316	91.9258	100	100	Validated	Y	Y	aTIS		equal
	ENSMUST00000001186_6_86684480_aTIS	ENSMUST00000113683_6_86684480_aTIS	ENSMUST00000001186_6_86684480_aTIS, ENSMUST00000113683_6_86684480_aTIS	Related Proteins	Q8K194 SNR27_MOUSE ATG 0 protein_coding Yes 100.00%			12.2581	100	TRUE	oxidation of m(M103, M104)	oxidation of m(2)			4	6	0.193777	0.0211828	18.8739	100	100	Validated	Y	Y	aTIS		equal
	ENSMUST00000005041_7_5062288_aTIS		ENSMUST00000005041_7_5062288_aTIS	Single Protein	P26369 U2AF2_MOUSE ATG 0 protein_coding Yes 100.00%			10.1053	71.7895	TRUE	oxidation of m(M212)	oxidation of m(1)			3	4	0.112126	0.0083089	53.4832	100	100	Validated	Y	Y	aTIS		equal
	ENSMUST00000005365_2_69205164_aTIS	ENSMUST00000149401_2_69205164_ntr	ENSMUST00000005365_2_69205164_aTIS, ENSMUST00000149401_2_69205164_ntr	Related Proteins	Q3UA16 SPC25_MOUSE ATG 0 protein_coding Yes 100.00%			13.2743	100	TRUE					4	5	0.26638	0.00692513	26.4405	100	100	Validated	Y	Y	aTIS		equal
	ENSMUST00000005365_2_69205164_aTIS	ENSMUST00000167875_2_69206163_5UTR	ENSMUST00000005365_2_69205164_aTIS, ENSMUST00000167875_2_69206163_5UTR	Related Proteins	Q3UA16 SPC25_MOUSE ATG 0 protein_coding Yes 100.00%			14.1593	100	TRUE					4	5	0.26638	0.00692513	26.4405	100	100	Validated	Y	Y	aTIS		equal
	ENSMUST00000169266_7_25270846_aTIS	ENSMUST00000005578_7_25282850_aTIS, ENSMUST00000163320_7_25282850_aTIS	ENSMUST00000005578_7_25282850_aTIS, ENSMUST00000163320_7_25282850_aTIS, ENSMUST00000169266_7_25270846_aTIS	Related Proteins	Q924A2 CIC_MOUSE ATG 0 protein_coding Yes 100.00%			0.63745	63.0279	FALSE					1	1	0.0108689	0.000136612	257.972	100	100	Doubtful (<2 confident peptides, <2 confident spectra)	Y	Y	aTIS		equal
	Q9DB34	ENSMUST00000005711_7_13034029_5UTR	ENSMUST00000005711_7_13034029_5UTR, Q9DB34	Unrelated Proteins	Charged multivesicular body protein 2a (CHM2A_MOUSE)	Chmp2a		8.10811	74.3243	TRUE					2	5	0.128838	0.0183838	25.1179	100	100	Validated	Y	Y	aTIS		equal
	P61082	ENSMUST00000005714_7_13037972_5UTR, ENSMUST00000165394_7_13038201_5UTR	ENSMUST00000005714_7_13037972_5UTR, ENSMUST00000165394_7_13038201_5UTR, P61082	Related and Unrelated Proteins	NEDD8-conjugating enzyme Ubc12 (UBC12_MOUSE)	Ube2m		19.6721	83.0601	TRUE					4	4	0.492496	0.00685307	20.8866	100	100	Validated	Y	Y	aTIS		equal
	ENSMUST00000121291_5_3596389_aTIS	ENSMUST00000006061_5_3596389_aTIS	ENSMUST00000006061_5_3596389_aTIS, ENSMUST00000121291_5_3596389_aTIS	Related Proteins	Q5BL07 PEX1_MOUSE ATG 0 protein_coding Yes 100.00%			2.18069	75.3894	TRUE					3	4	0.0572886	0.000547345	141.34	100	100	Validated	Y	Y	aTIS		equal
	ENSMUST00000007012_17_13008046_aTIS		ENSMUST00000007012_17_13008046_aTIS	Single Protein	P09671 SODM_MOUSE ATG 0 protein_coding Yes 100.00%			13.5135	83.7838	FALSE					3	3	0.368875	0.00421147	24.5875	100	100	Validated	Y	Y	aTIS		equal
	Q8BMI3	ENSMUST00000019135_11_115603867_aTIS, ENSMUST00000106508_11_115603867_aTIS, ENSMUST00000156173_11_115603867_aTIS	ENSMUST00000019135_11_115603867_aTIS, ENSMUST00000106508_11_115603867_aTIS, ENSMUST00000156173_11_115603867_aTIS, Q8BMI3	Related and Unrelated Proteins	ADP-ribosylation factor-binding protein GGA3 (GGA3_MOUSE)	Gga3		7.93872	61.2813	TRUE					4	5	0.154782	0.00405303	77.924	100	100	Validated	Y	Y	aTIS		equal
	Q8CJ53	ENSMUST00000019631_17_57249479_5UTR	ENSMUST00000019631_17_57249479_5UTR, Q8CJ53	Unrelated Proteins	Cdc42-interacting protein 4 (CIP4_MOUSE)	Trip10		4.64345	89.5522	FALSE					1	2	0.0281304	0.00185185	68.4473	100	100	Doubtful (<2 confident peptides)	Y	Y	aTIS		equal
	ENSMUST00000020449_10_120112862_aTIS		ENSMUST00000020449_10_120112862_aTIS	Single Protein	Q6NVF4 HELB_MOUSE ATG 0 protein_coding Yes 100.00%			4.46927	81.0987	TRUE	oxidation of m(M1072, M1074)	oxidation of m(2)			3	4	0.054146	0.00233448	121.395	100	100	Validated	Y	Y	aTIS		equal
	Q00547	ENSMUST00000020579_11_40733359_aTIS	ENSMUST00000020579_11_40733359_aTIS, Q00547	Unrelated Proteins	Hyaluronan mediated motility receptor (HMMR_MOUSE)	Hmmr		8.56423	100	FALSE	oxidation of m(M109)	oxidation of m(1)			4	5	0.0722672	0.0027288	91.7292	100	100	Validated	Y	Y	aTIS		equal
	ENSMUST00000110049_11_3203658_aTIS	ENSMUST00000020734_11_3203658_aTIS, ENSMUST00000120721_11_3203658_aTIS	ENSMUST00000020734_11_3203658_aTIS, ENSMUST00000110049_11_3203658_aTIS, ENSMUST00000120721_11_3203658_aTIS	Related Proteins	Q9EST3 4ET_MOUSE ATG 0 protein_coding Yes 100.00%			2.54323	66.7345	FALSE					1	1	0.0209607	0.000788644	107.919	100	100	Doubtful (<2 confident peptides, <2 confident spectra)	Y	Y	aTIS		equal
	ENSMUST00000021083_11_115514275_aTIS	ENSMUST00000145104_11_115514275_ntr	ENSMUST00000021083_11_115514275_aTIS, ENSMUST00000145104_11_115514275_ntr	Related Proteins	P97825 HN1_MOUSE ATG 0 protein_coding Yes 100.00%			9.74026	72.7273	TRUE					3	4	0.637894	0.0129464	16.0708	100	100	Validated	Y	Y	aTIS		equal
	ENSMUST00000021379_12_59013477_aTIS		ENSMUST00000021379_12_59013477_aTIS	Single Protein	Q9CQQ4 GEMI2_MOUSE ATG 0 protein_coding Yes 100.00%			15.9851	74.7212	TRUE	oxidation of m(M14)	oxidation of m(1)			3	4	0.279802	0.0140962	30.4214	100	100	Validated	Y	Y	aTIS		equal
	Q6NZN0	ENSMUST00000022715_14_105177173_5UTR, ENSMUST00000163499_14_105177173_5UTR, ENSMUST00000163545_14_105176852_aTIS	ENSMUST00000022715_14_105177173_5UTR, ENSMUST00000163499_14_105177173_5UTR, ENSMUST00000163545_14_105176852_aTIS, Q6NZN0	Related and Unrelated Proteins	RNA-binding protein 26 (RBM26_MOUSE)	Rbm26		3.95257	73.8142	FALSE					2	2	0.0309676	0.00160643	114.073	100	100	Validated	Y	Y	aTIS		equal
	ENSMUST00000023432_16_57167287_aTIS		ENSMUST00000023432_16_57167287_aTIS	Single Protein	Q9JHW2 NIT2_MOUSE ATG 0 protein_coding Yes 100.00%			15.5797	100	FALSE					4	5	0.373824	0.00875604	30.4826	100	100	Validated	Y	Y	aTIS		equal
	Q9Z0F7	ENSMUST00000023826_14_34374613_5UTR	ENSMUST00000023826_14_34374613_5UTR, Q9Z0F7	Unrelated Proteins	Gamma-synuclein (SYUG_MOUSE)	Sncg		27.6423	100	FALSE					3	4	0.539927	0.00745257	13.1516	100	100	Validated	Y	Y	aTIS		equal
	Q58A65	ENSMUST00000024979_11_94044365_aTIS, ENSMUST00000041956_11_93996271_aTIS, ENSMUST00000075695_11_94044365_aTIS, ENSMUST00000092777_11_94044365_aTIS, ENSMUST00000103168_11_94044365_aTIS	ENSMUST00000024979_11_94044365_aTIS, ENSMUST00000041956_11_93996271_aTIS, ENSMUST00000075695_11_94044365_aTIS, ENSMUST00000092777_11_94044365_aTIS, ENSMUST00000103168_11_94044365_aTIS, Q58A65	Related and Unrelated Proteins	C-Jun-amino-terminal kinase-interacting protein 4 (JIP4_MOUSE)	Spag9		3.48221	83.346	FALSE	oxidation of m(M353, M1283)	oxidation of m(2)			2	2	0.0327281	0.00121102	146.129	100	100	Validated	Y	Y	aTIS		equal
	Q8CBY8	ENSMUST00000025505_18_60526231_aTIS	ENSMUST00000025505_18_60526231_aTIS, Q8CBY8	Unrelated Proteins	Dynactin subunit 4 (DCTN4_MOUSE)	Dctn4		11.1349	77.9443	FALSE	oxidation of m(M58)	oxidation of m(1)			2	3	0.0826367	0.00343407	53.0231	100	100	Validated	Y	Y	aTIS		equal
	ENSMUST00000113099_2_34730647_aTIS	ENSMUST00000028224_2_34730647_aTIS	ENSMUST00000028224_2_34730647_aTIS, ENSMUST00000113099_2_34730647_aTIS	Related Proteins	Q6PAR5 GAPD1_MOUSE ATG 0 protein_coding Yes 100.00%			6.10425	70.3704	FALSE	oxidation of m(M250, M1048, M1057)	oxidation of m(3)			4	4	0.0628943	0.00127695	162.3	100	100	Validated	Y	Y	aTIS		equal
[truncated: 2,494 more rows]

## Sheet: Suppl_Table_1B
	Supplementary Table 1B| List of all 2,853 human protein products identified in HCT116 WT (wild type) cell lysates. Next to all fields exported from Peptide-Shaker protein export (in blue: Accession, Other Protein(s) (alphabetical order),Complete Protein Group (alphabetical order),Protein Inference Class,Description,Gene Name,Chromosome, Sequence Coverage (%),Observable Coverage (%),Non Enzymatic …
[truncated: 2,854 more rows]

[truncated: 2 more sheets: Suppl_Table_1C, Suppl_Table_1D]
