# Supplementary material for: PROTEOFORMER: deep proteome coverage through ribosome profiling and MS integration
Source: Nucleic Acids Res. 2014 Dec 15;43(5):e29. doi: 10.1093/nar/gku1283 (PMC4357689; doi:10.1093/nar/gku1283)
Supplement: SUPPLEMENTARY DATA [file supp_gku1283_nar-03263-met-g-2014-File010.xlsx]

## Sheet: Suppl_Table_2
	Supplementary Table 2| Mapping statistics. The table provides the read alignment statistics by sample and treatment (CHX or LTM/HARR), throughout the different steps of the mapping pipeline based on the STAR or TopHat transcriptome mapper.
	mapping based on	sample	treatment	type of index/clipping	total input reads	unique mapping count	multiple mapping count	total mapping/clipping count	unmapped/non-clipped	unique mapping %	multiple mapping %	total clipping/mapping %
	STAR	mESC	CHX	phix	42412547			540	42412007			0.0013
				rRNA	42412007			17267533	25144474			40.7138
				genomic	25144474	12669963	6890704	19560667	5583807	50.3886	27.4044	77.7931
			HARR	phix	54733912			141	54733771			0.0003
				rRNA	54733771			26078115	28655656			47.6454
				genomic	28655656	15111681	8440139	23551820	5103836	52.7354	29.4536	82.1891
		HCT116	CHX	phix	155006923			496789	154510134			0.3205
				rRNA	154510134			100912392	53597742			65.3112
				genomic	53597742	20665579	13471240	34136819	19460923	38.5568	25.1339	63.6908
			LTM	phix	158957695			542842	158414853			0.3415
				rRNA	158414853			95639854	62774999			60.373
				genomic	62774999	28296748	15941949	44238697	18536302	45.0764	25.3953	70.4718
	TopHat	mESC	CHX	clip	42412547			35133627	7278920			82.8378
				phix	35133627			0	35133627			0
				rRNA	35133627			14415035	20718592			41.0292
				genomic	20718592	11941493	6365195	18306688	2411904	57.6366	30.7221	88.3587
			HARR	clip	54733912			43152426	11581486			78.8404
				phix	43152426			0	43152426			0
				rRNA	43152426			20024715	23127711			46.4046
				genomic	23127711	13535410	5920294	19455704	3672007	58.5246	25.5983	84.1229
		HCT116	CHX	clip	155006923			142420695	12586228			91.8802
				phix	142420695			29296	142391399			0.0206
				rRNA	142391399			93006267	49385132			65.3173
				genomic	49385132	22479017	13775227	36254244	13130888	45.5178	27.8935	73.4113
			LTM	clip	158957695			151186838	7770857			95.1114
				phix	151186838			32622	151154216			0.0216
				rRNA	151154216			81477894	69676322			53.9038
				genomic	69676322	35347656	16897140	52244796	17431526	50.7312	24.2509	74.9821
