# Supplementary material for: PROTEOFORMER: deep proteome coverage through ribosome profiling and MS integration
Source: Nucleic Acids Res. 2014 Dec 15;43(5):e29. doi: 10.1093/nar/gku1283 (PMC4357689; doi:10.1093/nar/gku1283)
Supplement: SUPPLEMENTARY DATA [file supp_gku1283_nar-03263-met-g-2014-File011.xlsx]

## Sheet: Sheet1
Supplementary Table 3 | Execution time. The table provides execution times (h:mm:ss) for the different modules used to generate the results in Figure 3 and Supplementary Table 1. Everything has been run on a Linux server with 8 cores and 112 GB RAM. The mESC (Ingolia et al., 2011) data is used for this benchmark (both CHX and HARR treated data, respectively 8 and 10 Gb fastq files).
Module		Execution time
Sequence processing and alignment	pre-mapping to rRNA (two fastq files, CHX and HARR treatment)	14:01
	unique mapping to genome	14:22
	RPF determination, sorting, storing in SQLite, bedgraph output	1:24:39
Transcript calling		7:14
Translation initiation site calling		18:42
SNP calling		1:03:17
Translation assembly		2:48
Proteoform DB creation (fasta file)	redundancy removal, usearch mapping against Swiss-Prot	28:22
Total		03:53:25
